# Supplementary material for: Myeloid cell interferon responses correlate with clearance of SARS-CoV-2
Source: Nat Commun. 2022 Feb 3;13:679. doi: 10.1038/s41467-022-28315-7 (PMC8814034; doi:10.1038/s41467-022-28315-7)
Supplement: Supplementary file 4 — Supplementary Dataset 1 [file 41467_2022_28315_MOESM4_ESM.xlsx]

## Sheet: Supplementary data 1
gene	cluster	avg_logFC	p_val	p_val_adj	pct1	pct2
COX2.1	0	2.313	0	0	0.447	0.064
COX1.1	0	2.2428	0	0	0.455	0.069
ND4.1	0	2.1144	0	0	0.461	0.078
COX3.1	0	2.102	0	0	0.479	0.116
ATP6.1	0	1.8565	0	0	0.447	0.063
ND1.1	0	1.7418	0	0	0.503	0.173
IFI6	0	1.5253	0	0	0.987	0.619
MX1	0	1.4613	0	0	0.964	0.408
ND2.1	0	1.1609	0	0	0.505	0.185
ND3.1	0	1.1395	0	0	0.435	0.063
IFIT1	0	1.0255	0	0	0.693	0.145
OAS2	0	1.0187	0	0	0.839	0.256
LGALS3BP	0	0.9994	0	0	0.916	0.468
HERC5	0	0.9872	0	0	0.77	0.222
IFIT2	0	0.9666	0	0	0.649	0.219
IFIT3	0	0.9476	0	0	0.804	0.249
LOC716161	0	0.8631	0	0	0.957	0.589
MX2	0	0.8192	0	0	0.726	0.183
SIGLEC1	0	0.8037	0	0	0.688	0.18
PTGDS	0	0.7564	0	0	0.555	0.321
PLAC8	0	0.754	0	0	0.987	0.684
RNF213	0	0.7464	0	0	0.916	0.499
SERPINE1	0	0.6908	0	0	0.651	0.282
IFI44	0	0.6876	0	0	0.711	0.24
OAS1	0	0.6855	0	0	0.548	0.134
SAMHD1	0	0.6594	0	0	0.886	0.512
LOC106995754	0	0.6563	0	0	0.201	0.082
ANPEP	0	0.6208	0	0	0.617	0.312
RETN	0	0.6149	0	0	0.996	0.683
MCEMP1	0	0.5996	0	0	0.986	0.593
ENSMMUG00000028703	0	0.5976	0	0	0.958	0.794
ALDH2	0	0.5933	0	0	0.983	0.639
GRN	0	0.5897	0	0	0.985	0.683
STAT1	0	0.5883	0	0	0.808	0.403
SMC6	0	0.5868	0	0	0.832	0.476
DDX58	0	0.5797	0	0	0.507	0.132
ISG15	0	0.5797	0	0	0.823	0.22
OAS3	0	0.577	0	0	0.516	0.13
APOC4	0	0.5731	0	0	0.982	0.618
CFD	0	0.5703	0	0	0.994	0.653
CD163	0	0.5686	0	0	0.939	0.561
LTA4H	0	0.5607	0	0	0.986	0.621
TREM1	0	0.5557	0	0	0.978	0.587
DDX60L	0	0.5503	0	0	0.599	0.248
GNS	0	0.5491	0	0	0.905	0.554
FABP4	0	0.5468	0	0	0.934	0.576
IGF1	0	0.5404	0	0	0.375	0.174
APOE	0	0.538	0	0	0.981	0.672
CD68	0	0.5361	0	0	0.928	0.567
APOC1	0	0.5328	0	0	0.999	0.715
FN1	0	0.5297	0	0	0.528	0.332
LOC719250	0	0.5271	0	0	0.635	0.416
KCNA3	0	0.5267	0	0	0.96	0.625
QSOX1	0	0.5201	0	0	0.673	0.384
RMDN3	0	0.5198	0	0	0.905	0.543
ODF3B	0	0.5178	0	0	0.696	0.331
PSAP	0	0.5172	0	0	0.998	0.748
LOC100427967	0	0.5162	0	0	0.717	0.354
FABP5	0	0.516	0	0	0.986	0.675
NUPR1	0	0.5147	0	0	0.983	0.652
MPEG1	0	0.5017	0	0	0.892	0.572
FHL1	0	0.4964	0	0	0.755	0.412
LOC106992835	0	0.4926	0	0	0.753	0.404
MNDA	0	0.4905	0	0	0.896	0.581
ND4L.1	0	0.4808	0	0	0.259	0.019
IFI44L	0	0.479	0	0	0.469	0.127
FTH1	0	0.4701	0	0	0.998	0.83
NT5C3A	0	0.47	0	0	0.682	0.367
SAMD9L	0	0.4687	0	0	0.665	0.331
CYBB	0	0.4684	0	0	0.953	0.611
LOC114671738	0	0.4652	0	0	0.542	0.186
GLUL	0	0.465	0	0	0.896	0.564
IL1RN	0	0.464	0	0	0.443	0.197
SLC6A6	0	0.4628	0	0	0.886	0.55
UNC93B1	0	0.4615	0	0	0.741	0.413
CTSB	0	0.4606	0	0	0.985	0.698
APOC2	0	0.4587	0	0	0.488	0.292
C2	0	0.4537	0	0	0.683	0.378
SHTN1	0	0.4521	0	0	0.907	0.553
ITM2B	0	0.4511	0	0	0.992	0.867
LY6E-1	0	0.4471	0	0	0.917	0.621
PRAP1	0	0.4458	0	0	0.503	0.243
IRS2	0	0.4457	0	0	0.714	0.408
LOC114680366	0	0.4452	0	0	0.416	0.102
MRC1	0	0.4443	0	0	0.988	0.629
OLR1	0	0.4439	0	0	0.96	0.595
SERPINA1	0	0.4432	0	0	0.885	0.532
SGMS1	0	0.4426	0	0	0.69	0.379
FCGR2B	0	0.4411	0	0	0.558	0.304
LMNA	0	0.4409	0	0	0.774	0.463
HEXB	0	0.4398	0	0	0.959	0.629
CYP27A1	0	0.4391	0	0	0.947	0.595
ABCG1	0	0.439	0	0	0.89	0.52
GPCPD1	0	0.4379	0	0	0.94	0.586
HBEGF	0	0.4374	0	0	0.514	0.273
APP	0	0.4355	0	0	0.945	0.585
CXCL16	0	0.4325	0	0	0.935	0.592
EIF2AK2	0	0.4318	0	0	0.529	0.199
SLFN5	0	0.4308	0	0	0.559	0.159
ITGA6	0	0.4297	0	0	0.803	0.472
MAN2B1	0	0.4296	0	0	0.906	0.601
SCPEP1	0	0.4226	0	0	0.716	0.426
FAM129A	0	0.4179	0	0	0.67	0.357
LRP1	0	0.4172	0	0	0.968	0.589
PLA2G15	0	0.4137	0	0	0.715	0.424
PARP14	0	0.4129	0	0	0.635	0.322
IFI16	0	0.4123	0	0	0.877	0.593
LAMP1	0	0.412	0	0	0.923	0.614
GLIPR2	0	0.4115	0	0	0.943	0.626
APLP2	0	0.4113	0	0	0.956	0.648
TNFSF13B	0	0.4092	0	0	0.658	0.339
LOC714576	0	0.403	0	0	0.947	0.626
FNDC3B	0	0.4021	0	0	0.807	0.49
LOC694538	0	0.4016	0	0	0.483	0.164
PLXDC2	0	0.3995	0	0	0.942	0.592
HSP90AA1	0	0.3991	0	0	0.992	0.887
HIPK2	0	0.3952	0	0	0.864	0.537
MCM7	0	0.3922	0	0	0.599	0.363
OASL	0	0.3919	0	0	0.454	0.149
ENO3	0	0.3903	0	0	0.345	0.2
STXBP2	0	0.3855	0	0	0.698	0.456
LY86	0	0.3841	0	0	0.698	0.436
PECAM1	0	0.3834	0	0	0.941	0.594
TCF7L2	0	0.3824	0	0	0.84	0.485
COLEC12	0	0.3752	0	0	0.712	0.406
EPSTI1	0	0.3748	0	0	0.573	0.211
MS4A7	0	0.3743	0	0	0.753	0.482
VAPA	0	0.3732	0	0	0.939	0.65
NRP2	0	0.3728	0	0	0.811	0.489
CMTM2	0	0.3725	0	0	0.37	0.143
B3GNT5	0	0.3718	0	0	0.544	0.3
CD177	0	0.3715	0	0	0.687	0.409
CITED2	0	0.3708	0	0	0.741	0.462
MARCO	0	0.3685	0	0	0.628	0.377
VASP	0	0.3657	0	0	0.847	0.563
CD81	0	0.3654	0	0	0.977	0.765
PRKAR2B	0	0.3623	0	0	0.633	0.368
BEX3	0	0.3613	0	0	0.94	0.554
OSBPL11	0	0.3602	0	0	0.915	0.596
BST2	0	0.3601	0	0	0.917	0.67
SASH1	0	0.3599	0	0	0.42	0.202
DUSP6	0	0.3591	0	0	0.573	0.335
PARP9	0	0.3586	0	0	0.459	0.185
STOM	0	0.3584	0	0	0.525	0.301
TGM2	0	0.3584	0	0	0.726	0.441
PPARG	0	0.3583	0	0	0.845	0.5
CDC42BPB	0	0.3575	0	0	0.593	0.333
NCF1	0	0.3566	0	0	0.759	0.487
HELZ2	0	0.3536	0	0	0.46	0.138
ATP6V0C	0	0.3528	0	0	0.993	0.788
LOC114679488	0	0.3498	0	0	0.681	0.42
CDH1	0	0.349	0	0	0.667	0.406
FUOM	0	0.3484	0	0	0.91	0.6
ARHGAP18	0	0.348	0	0	0.727	0.458
RAB11FIP1	0	0.3479	0	0	0.826	0.534
ATOX1	0	0.3463	0	0	0.954	0.709
PSMA6	0	0.3445	0	0	0.794	0.529
NRIP1	0	0.3432	0	0	0.898	0.595
DYNLT1	0	0.3432	0	0	0.732	0.469
RRBP1	0	0.3432	0	0	0.703	0.436
LOC107000470	0	0.343	0	0	0.595	0.338
SLC7A7	0	0.3424	0	0	0.739	0.459
ITPK1	0	0.3422	0	0	0.651	0.388
AXL	0	0.3419	0	0	0.455	0.277
PLEKHB2	0	0.3412	0	0	0.687	0.432
RGCC	0	0.3401	0	0	0.728	0.449
C3AR1	0	0.3399	0	0	0.591	0.355
AKR1B1	0	0.339	0	0	0.791	0.529
ADAR	0	0.3386	0	0	0.79	0.485
ZCCHC2	0	0.3365	0	0	0.607	0.344
WLS	0	0.3362	0	0	0.576	0.331
PRNP	0	0.336	0	0	0.655	0.396
FFAR4	0	0.3342	0	0	0.595	0.351
PLSCR1	0	0.3341	0	0	0.647	0.391
TUBA1B	0	0.3338	0	0	0.971	0.737
SDC2	0	0.3329	0	0	0.736	0.453
UBB	0	0.3327	0	0	0.994	0.888
TRIM22	0	0.3307	0	0	0.857	0.581
SPATS2L	0	0.3306	0	0	0.634	0.368
NCF2	0	0.3304	0	0	0.801	0.503
USP18	0	0.3301	0	0	0.377	0.123
LOC715706	0	0.3301	0	0	0.297	0.069
PDLIM1	0	0.329	0	0	0.495	0.266
DNAJA1	0	0.3284	0	0	0.845	0.571
NUCB1	0	0.3273	0	0	0.751	0.481
NT5C2	0	0.3263	0	0	0.624	0.372
B2M	0	0.3261	0	0	1	0.997
SLC29A1	0	0.3257	0	0	0.661	0.396
STAP1	0	0.3242	0	0	0.427	0.194
CD101	0	0.3241	0	0	0.6	0.35
IFIH1	0	0.3236	0	0	0.457	0.2
SLC15A3	0	0.3225	0	0	0.637	0.399
LOC695267	0	0.3219	0	0	0.833	0.504
BRI3	0	0.321	0	0	0.974	0.738
FCER1G	0	0.3205	0	0	0.992	0.728
TRIM14	0	0.3198	0	0	0.543	0.287
PTPN12	0	0.3191	0	0	0.779	0.493
BMPR2	0	0.3184	0	0	0.644	0.395
OAZ1	0	0.3166	0	0	0.997	0.896
GNG10	0	0.3159	0	0	0.915	0.621
UBE2L6	0	0.3154	0	0	0.532	0.246
NAGK	0	0.3154	0	0	0.624	0.384
EXOC5	0	0.3146	0	0	0.591	0.342
POR	0	0.3138	0	0	0.604	0.367
LOC696748	0	0.3134	0	0	0.992	0.826
HSPH1	0	0.3134	0	0	0.773	0.496
MGST3	0	0.3123	0	0	0.962	0.72
LAP3	0	0.3115	0	0	0.794	0.525
TCEAL9	0	0.3112	0	0	0.796	0.498
CGNL1	0	0.3102	0	0	0.444	0.239
MSR1	0	0.31	0	0	0.709	0.43
FAM111A	0	0.3085	0	0	0.676	0.423
ATP6AP1	0	0.3073	0	0	0.828	0.565
ITGAM	0	0.3072	0	0	0.636	0.392
FPR1	0	0.3057	0	0	0.444	0.241
SCARB2	0	0.3056	0	0	0.759	0.481
ACTN1	0	0.3052	0	0	0.708	0.442
SGMS2	0	0.305	0	0	0.345	0.186
HERC6	0	0.305	0	0	0.368	0.094
TNFSF13	0	0.3035	0	0	0.901	0.596
SPI1	0	0.3025	0	0	0.835	0.547
SHISA5	0	0.3013	0	0	0.773	0.495
MAMU-AG	0	0.301	0	0	0.992	0.906
LIMCH1	0	0.2984	0	0	0.384	0.221
TRIM25	0	0.2984	0	0	0.518	0.266
MAMU-DRA	0	0.2974	0	0	0.998	0.764
LY75	0	0.2972	0	0	0.602	0.37
RUNX1	0	0.297	0	0	0.697	0.451
ND6.1	0	0.2969	0	0	0.181	0.014
DNPEP	0	0.2949	0	0	0.405	0.188
DST	0	0.2934	0	0	0.812	0.523
TLR2	0	0.2933	0	0	0.543	0.321
ANXA5	0	0.2924	0	0	0.953	0.688
RGL2	0	0.2912	0	0	0.854	0.612
SNX10	0	0.2882	0	0	0.682	0.428
TIMP2	0	0.2878	0	0	0.711	0.449
CD63	0	0.2878	0	0	0.989	0.786
HSBP1	0	0.2874	0	0	0.824	0.564
ANXA4	0	0.2863	0	0	0.687	0.443
DDX60	0	0.2859	0	0	0.491	0.186
ADAMTSL4	0	0.2842	0	0	0.556	0.341
CTSZ	0	0.2837	0	0	0.893	0.617
LOC100424348	0	0.2835	0	0	0.319	0.172
TCIRG1	0	0.2824	0	0	0.713	0.472
ARHGEF28	0	0.2821	0	0	0.481	0.288
PLAUR	0	0.2819	0	0	0.635	0.422
LOC106999829	0	0.2815	0	0	0.764	0.476
LYN	0	0.2796	0	0	0.772	0.516
ABHD5	0	0.2794	0	0	0.595	0.361
RHBDD2	0	0.2787	0	0	0.532	0.326
CD74	0	0.2786	0	0	0.998	0.793
LOC706568	0	0.2778	0	0	0.499	0.299
LOC708443	0	0.2777	0	0	0.749	0.509
ZNFX1	0	0.2777	0	0	0.485	0.25
MT2A	0	0.2775	0	0	0.555	0.32
CTSA	0	0.2772	0	0	0.903	0.624
PARP12	0	0.2767	0	0	0.515	0.289
CEBPB	0	0.2767	0	0	0.962	0.674
CD300LF	0	0.2766	0	0	0.712	0.464
GPAM	0	0.2759	0	0	0.533	0.323
SEMA6B	0	0.2742	0	0	0.277	0.132
RTN3	0	0.2733	0	0	0.909	0.629
RAB31	0	0.273	0	0	0.82	0.559
ALDH9A1	0	0.2729	0	0	0.805	0.543
DTX3L	0	0.2728	0	0	0.544	0.308
LOC106995978	0	0.2727	0	0	0.617	0.428
BLVRA	0	0.2702	0	0	0.581	0.357
CAPG	0	0.2701	0	0	0.948	0.71
DHCR24	0	0.27	0	0	0.379	0.232
SIRPA	0	0.2698	0	0	0.644	0.418
FMNL2	0	0.2696	0	0	0.485	0.297
DHX58	0	0.2693	0	0	0.409	0.15
CMPK2	0	0.2685	0	0	0.218	0.04
SORT1	0	0.2684	0	0	0.6	0.379
SLCO2B1	0	0.2681	0	0	0.648	0.416
CALM2	0	0.2678	0	0	0.98	0.804
RNF13	0	0.2675	0	0	0.758	0.502
LOC712661	0	0.2657	0	0	0.506	0.318
RAB13	0	0.2652	0	0	0.72	0.453
LOC114669827	0	0.2651	0	0	0.196	0.035
SDCBP	0	0.2649	0	0	0.908	0.616
LAPTM5	0	0.2648	0	0	0.964	0.753
LBHD2	0	0.2646	0	0	0.475	0.298
GALNT1	0	0.2637	0	0	0.748	0.498
HK3	0	0.2636	0	0	0.499	0.299
NCEH1	0	0.2614	0	0	0.47	0.293
BSG	0	0.261	0	0	0.849	0.608
BHLHE41	0	0.2595	0	0	0.883	0.567
ATL3	0	0.2593	0	0	0.661	0.426
QKI	0	0.2592	0	0	0.833	0.566
MAMU-DQA1	0	0.2592	0	0	0.866	0.574
SCIMP	0	0.2582	0	0	0.315	0.134
LOC696959	0	0.2578	0	0	0.714	0.486
PLEK	0	0.2573	0	0	0.677	0.448
TTC39B	0	0.2569	0	0	0.509	0.307
MYOF	0	0.2564	0	0	0.442	0.264
CRYBG3	0	0.2561	0	0	0.553	0.351
C5AR1	0	0.2552	0	0	0.735	0.471
GPNMB	0	0.2552	0	0	0.872	0.536
LOC106995967	0	0.2547	0	0	0.489	0.294
TECR	0	0.2541	0	0	0.777	0.5
PML	0	0.2538	0	0	0.353	0.126
ATP6V1A	0	0.2536	0	0	0.511	0.32
CTSS	0	0.2534	0	0	0.962	0.692
ANXA1	0	0.2531	0	0	0.944	0.768
LRRFIP2	0	0.2529	0	0	0.469	0.292
CAMP	0	0.2523	0	0	0.798	0.531
LONRF3	0	0.2522	0	0	0.419	0.246
LDHA	0	0.252	0	0	0.909	0.668
AIM2	0	0.252	0	0	0.598	0.404
TMCC3	0	0.2519	0	0	0.372	0.216
MITF	0	0.2505	0	0	0.443	0.275
NECAP2	0	0.2505	0	0	0.732	0.483
NKG7	1	2.0889	0	0	0.471	0.062
CD3D	1	2.0172	0	0	0.634	0.074
LOC703029	1	2.0044	0	0	0.62	0.086
LOC701976	1	1.9316	0	0	0.477	0.06
LOC710951	1	1.9098	0	0	0.543	0.066
ETS1	1	1.7716	0	0	0.594	0.114
GIMAP7	1	1.7386	0	0	0.553	0.157
LTB	1	1.655	0	0	0.531	0.091
SPINK2	1	1.6171	0	0	0.333	0.054
LOC114677140	1	1.6076	0	0	0.346	0.051
HOPX	1	1.5736	0	0	0.429	0.067
CD3E	1	1.531	0	0	0.394	0.039
BCL11B	1	1.4571	0	0	0.347	0.04
GZMK	1	1.4416	0	0	0.191	0.013
HCST	1	1.4326	0	0	0.533	0.256
CD3G	1	1.4072	0	0	0.362	0.039
KLRB1	1	1.3576	0	0	0.26	0.043
LOC114672190	1	1.3529	0	0	0.385	0.07
CST7	1	1.3418	0	0	0.365	0.091
LCK	1	1.3357	0	0	0.358	0.051
CAMK4	1	1.3347	0	0	0.332	0.049
LAT	1	1.3186	0	0	0.401	0.15
CD69	1	1.3158	0	0	0.477	0.264
CCL5	1	1.3143	0	0	0.25	0.089
CORO1A	1	1.2992	0	0	0.541	0.297
LOC705095	1	1.284	0	0	0.292	0.053
FYB1	1	1.2673	0	0	0.469	0.26
CD2	1	1.2642	0	0	0.284	0.027
IL7R	1	1.2556	0	0	0.519	0.496
SCML4	1	1.2552	0	0	0.32	0.064
EVL	1	1.2291	0	0	0.38	0.181
SKAP1	1	1.1711	0	0	0.288	0.044
SYNE2	1	1.1561	0	0	0.269	0.062
SEPTIN1	1	1.1473	0	0	0.308	0.075
STK17B	1	1.1232	0	0	0.597	0.597
STK17A	1	1.1117	0	0	0.446	0.4
SH3BGRL3	1	1.1053	0	0	0.876	0.919
RESF1	1	1.1011	0	0	0.361	0.294
SPOCK2	1	1.0965	0	0	0.231	0.032
LOC707555	1	1.082	0	0	0.251	0.042
KLRD1	1	1.0504	0	0	0.184	0.031
TBC1D10C	1	1.0487	0	0	0.276	0.09
CD8B	1	1.0313	0	0	0.187	0.023
APOBEC3H	1	1.0309	0	0	0.317	0.25
LOC114669767	1	1.0306	0	0	0.532	0.561
LOC716034	1	1.0284	0	0	0.22	0.024
RORA	1	1.0171	0	0	0.258	0.186
CD8A	1	1.0112	0	0	0.201	0.031
GZMM	1	1.0109	0	0	0.182	0.024
RASGRP1	1	1.0025	0	0	0.252	0.123
ATP2B4	1	1.0015	0	0	0.255	0.114
ID2	1	0.995	0	0	0.435	0.411
BCL2	1	0.9863	0	0	0.241	0.13
PTPRCAP	1	0.9702	0	0	0.242	0.049
LOC705946	1	0.9604	0	0	0.19	0.02
TESC	1	0.9579	0	0	0.237	0.051
FLT3LG	1	0.936	0	0	0.205	0.031
RAC2	1	0.9345	0	0	0.452	0.428
DPP4	1	0.9327	0	0	0.175	0.018
SEMA4D	1	0.9283	0	0	0.275	0.167
CYFIP2	1	0.9262	0	0	0.224	0.077
BTG1	1	0.9234	0	0	0.642	0.71
PSTPIP1	1	0.9204	0	0	0.204	0.038
TENT5C	1	0.9068	0	0	0.2	0.058
CD6	1	0.9033	0	0	0.165	0.02
GNG2	1	0.8959	0	0	0.192	0.043
TRAF3IP3	1	0.8892	0	0	0.233	0.084
FYN	1	0.8835	0	0	0.199	0.068
PTPRC	1	0.8772	0	0	0.802	0.871
CD247	1	0.8763	0	0	0.199	0.035
CALM1	1	0.8721	0	0	0.831	0.894
SYTL2	1	0.8605	0	0	0.159	0.035
LOC100430627	1	0.8541	0	0	0.166	0.056
GIMAP5	1	0.8531	0	0	0.198	0.065
S100A4	1	0.8461	0	0	0.734	0.807
GIMAP6	1	0.8452	0	0	0.227	0.161
RPS10	1	0.8386	0	0	0.963	0.975
RIPOR2	1	0.8381	0	0	0.232	0.113
CCL4L1	1	0.8354	0	0	0.158	0.04
PSIP1	1	0.8225	0	0	0.2	0.116
RPS21	1	0.8103	0	0	0.967	0.981
RPS15A	1	0.8082	0	0	0.962	0.976
CD48	1	0.7947	0	0	0.71	0.829
TUBA4A	1	0.7947	0	0	0.158	0.032
LOC114679577	1	0.7895	0	0	0.151	0.057
RPL23A	1	0.7895	0	0	0.922	0.964
SYNE1	1	0.7848	0	0	0.168	0.074
RPS29	1	0.7847	0	0	0.958	0.978
MBNL1	1	0.7756	0	0	0.649	0.81
CCND2	1	0.7695	0	0	0.163	0.046
RPS7	1	0.7664	0	0	0.969	0.98
LIMD2	1	0.7619	0	0	0.216	0.098
AHNAK	1	0.7478	0	0	0.543	0.658
TOMM7	1	0.739	0	0	0.692	0.844
ABLIM1	1	0.7375	0	0	0.16	0.042
CD52	1	0.7369	0	0	0.804	0.885
ACAP1	1	0.7294	0	0	0.171	0.064
EEF1D	1	0.7258	0	0	0.774	0.904
TSEN54	1	0.7217	0	0	0.174	0.101
RPS12	1	0.7184	0	0	0.977	0.984
TPT1	1	0.707	0	0	0.981	0.989
ITM2A	1	0.7061	0	0	0.171	0.052
KIAA0040	1	0.6988	0	0	0.164	0.077
RPS19	1	0.6918	0	0	0.988	0.992
IFI27L2	1	0.6812	0	0	0.57	0.769
RPL38	1	0.6803	0	0	0.906	0.967
RPS5	1	0.6754	0	0	0.959	0.976
PTMA	1	0.669	0	0	0.837	0.928
RPL37	1	0.6643	0	0	0.879	0.951
RPL13A	1	0.6588	0	0	0.97	0.986
RPL30	1	0.657	0	0	0.975	0.985
RPL11	1	0.6444	0	0	0.909	0.966
GZMB	1	0.6389	0	0	0.315	0.074
RPL35A	1	0.6368	0	0	0.872	0.953
RPS16	1	0.6365	0	0	0.967	0.982
RPL13	1	0.6353	0	0	0.991	0.993
RPL6	1	0.633	0	0	0.922	0.97
MYL12A	1	0.6318	0	0	0.625	0.812
RPS14	1	0.6286	0	0	0.969	0.987
TIGIT	1	0.6258	0	0	0.156	0.057
RPL18	1	0.6109	0	0	0.981	0.989
LOC109910387	1	0.6105	0	0	0.96	0.917
LOC114674534	1	0.5988	0	0	0.887	0.877
FAU	1	0.5816	0	0	0.965	0.982
S100A10	1	0.5712	0	0	0.787	0.864
GAPDH	1	0.5703	0	0	0.604	0.815
ARHGDIB	1	0.5551	0	0	0.665	0.851
RPS26	1	0.5526	0	0	0.964	0.985
RPL10	1	0.5526	0	0	0.98	0.988
RPL5	1	0.5506	0	0	0.818	0.933
RPL27	1	0.5505	0	0	0.913	0.97
RPS3	1	0.5432	0	0	0.908	0.973
RPS18	1	0.5417	0	0	0.994	0.993
RPS27	1	0.5407	0	0	0.905	0.97
RPL34	1	0.5393	0	0	0.946	0.981
RPS15	1	0.5377	0	0	0.979	0.99
RPL10A	1	0.5335	0	0	0.913	0.97
RPLP1	1	0.5267	0	0	0.99	0.994
RPS4X	1	0.525	0	0	0.943	0.982
RPS25	1	0.5233	0	0	0.629	0.845
RPLP2	1	0.5144	0	0	0.938	0.982
UBA52	1	0.5144	0	0	0.964	0.988
RPL41	1	0.5138	0	0	0.984	0.992
RPL8	1	0.5123	0	0	0.954	0.987
RPS24	1	0.5119	0	0	0.771	0.916
RPS28	1	0.5064	0	0	0.965	0.988
RPS11	1	0.4978	0	0	0.944	0.981
RPL36	1	0.4899	0	0	0.892	0.973
RPL37A-1	1	0.4814	0	0	0.888	0.965
RPS23	1	0.4797	0	0	0.968	0.986
RPS13	1	0.4725	0	0	0.921	0.975
UBC	1	0.4628	0	0	0.79	0.933
RPL19	1	0.4602	0	0	0.87	0.963
EIF3K	1	0.4595	0	0	0.636	0.873
RPL22	1	0.4516	0	0	0.835	0.955
TPR	1	0.4405	0	0	0.268	0.526
SMCHD1	1	0.417	0	0	0.218	0.435
HECA	1	0.4164	0	0	0.193	0.386
SETX	1	0.4162	0	0	0.211	0.422
RPL24	1	0.4162	0	0	0.846	0.957
RNMT	1	0.4124	0	0	0.26	0.508
N4BP2L2	1	0.4078	0	0	0.187	0.369
DDX5	1	0.4063	0	0	0.735	0.924
NSD3	1	0.4057	0	0	0.232	0.458
ACTN4	1	0.4014	0	0	0.187	0.373
FKBP5	1	0.4011	0	0	0.205	0.418
HNRNPH3	1	0.4004	0	0	0.253	0.498
RPL32	1	0.3974	0	0	0.756	0.925
RAD21	1	0.3954	0	0	0.231	0.466
ELF1	1	0.3939	0	0	0.263	0.524
LOC703365	1	0.3928	0	0	0.729	0.929
KMT2E	1	0.3886	0	0	0.245	0.483
RPL3	1	0.3867	0	0	0.906	0.976
DIAPH1	1	0.3835	0	0	0.287	0.576
RPL7A	1	0.3828	0	0	0.891	0.972
DDX24	1	0.3794	0	0	0.283	0.571
ATP5F1E	1	0.3752	0	0	0.84	0.956
ATRX	1	0.373	0	0	0.256	0.53
LOC703455	1	0.371	0	0	0.909	0.976
TBL1XR1	1	0.3698	0	0	0.213	0.431
RPL15	1	0.3649	0	0	0.814	0.948
INPP4A	1	0.3647	0	0	0.157	0.332
TASOR	1	0.3637	0	0	0.144	0.301
NDUFB9	1	0.3627	0	0	0.286	0.585
DDX18	1	0.3623	0	0	0.234	0.493
RWDD1	1	0.3608	0	0	0.302	0.607
CAPZB	1	0.3604	0	0	0.273	0.56
KLF13	1	0.358	0	0	0.239	0.477
NAP1L4	1	0.3559	0	0	0.285	0.574
G3BP2	1	0.3551	0	0	0.237	0.494
U2AF1	1	0.3543	0	0	0.229	0.463
RPS27A-1	1	0.354	0	0	0.981	0.99
MRPS6	1	0.3527	0	0	0.163	0.335
ARID4B	1	0.3523	0	0	0.19	0.407
SETD2	1	0.3514	0	0	0.142	0.298
CDK11B	1	0.3486	0	0	0.149	0.313
RPS17	1	0.3474	0	0	0.72	0.929
EMP3	1	0.3435	0	0	0.727	0.913
GLS	1	0.3418	0	0	0.242	0.518
RABGAP1L	1	0.3413	0	0	0.155	0.325
AIP	1	0.3391	0	0	0.212	0.444
RBPJ	1	0.3374	0	0	0.254	0.549
MIER1	1	0.3336	0	0	0.205	0.461
PFDN5	1	0.3322	0	0	0.779	0.946
CACYBP	1	0.3322	0	0	0.313	0.624
CELF1	1	0.3318	0	0	0.207	0.444
SLTM	1	0.3316	0	0	0.168	0.378
HP1BP3	1	0.3311	0	0	0.297	0.621
NOP53	1	0.3299	0	0	0.329	0.647
SNRNP70	1	0.3293	0	0	0.214	0.463
GPATCH8	1	0.3287	0	0	0.136	0.29
RPS9	1	0.3285	0	0	0.943	0.983
ST3GAL1	1	0.3265	0	0	0.138	0.292
TAF15	1	0.3253	0	0	0.167	0.368
BHLHE40	1	0.3242	0	0	0.221	0.429
ACIN1	1	0.324	0	0	0.201	0.444
RSRP1	1	0.3233	0	0	0.273	0.566
RPL12	1	0.3233	0	0	0.924	0.98
LCOR	1	0.322	0	0	0.141	0.316
CYB5A	1	0.3212	0	0	0.231	0.488
CNN2	1	0.3202	0	0	0.158	0.333
SNRPB	1	0.3199	0	0	0.254	0.524
CCDC12	1	0.3183	0	0	0.183	0.41
PAFAH1B1	1	0.3168	0	0	0.194	0.442
SBNO1	1	0.3166	0	0	0.137	0.297
LOC712274	1	0.3142	0	0	0.876	0.969
N4BP1	1	0.3119	0	0	0.152	0.346
MAGOH	1	0.3116	0	0	0.146	0.313
TSPYL1	1	0.311	0	0	0.129	0.275
LOC100424957	1	0.3099	0	0	0.11	0.237
FUBP1	1	0.3095	0	0	0.135	0.302
LSM4	1	0.3088	0	0	0.251	0.535
YTHDC1	1	0.3083	0	0	0.187	0.432
STK10	1	0.3061	0	0	0.132	0.3
TOP2B	1	0.3054	0	0	0.166	0.374
SPTAN1	1	0.3049	0	0	0.132	0.288
ARHGEF6	1	0.3045	0	0	0.141	0.312
EEF1B2	1	0.3045	0	0	0.731	0.926
CEP350	1	0.3038	0	0	0.214	0.49
LSM14A	1	0.3037	0	0	0.168	0.388
SF3B2	1	0.3033	0	0	0.204	0.47
CWF19L2	1	0.3027	0	0	0.114	0.25
HNRNPM	1	0.3018	0	0	0.237	0.526
RPL21	1	0.3011	0	0	0.92	0.979
NR3C1	1	0.3009	0	0	0.232	0.532
KRAS	1	0.3006	0	0	0.17	0.394
REST	1	0.2996	0	0	0.188	0.446
HCLS1	1	0.2995	0	0	0.192	0.434
MATR3	1	0.2992	0	0	0.319	0.659
RACK1	1	0.2984	0	0	0.86	0.968
SUN2	1	0.2963	0	0	0.142	0.311
HNRNPR	1	0.2963	0	0	0.215	0.488
AHCTF1	1	0.2937	0	0	0.099	0.22
WAS	1	0.2936	0	0	0.178	0.409
PPP4R3A	1	0.2919	0	0	0.127	0.293
MPZL1	1	0.2918	0	0	0.192	0.457
RPLP0	1	0.2912	0	0	0.862	0.969
SF3B1	1	0.2899	0	0	0.318	0.656
ZC3H18	1	0.2892	0	0	0.106	0.229
SPEN	1	0.2891	0	0	0.157	0.378
RSBN1L	1	0.2889	0	0	0.111	0.239
MAZ	1	0.2881	0	0	0.14	0.307
ZNRD1	1	0.288	0	0	0.124	0.26
HNRNPF	1	0.288	0	0	0.292	0.608
LOC106994194	1	0.2879	0	0	0.132	0.29
EBP	1	0.2879	0	0	0.15	0.316
ZNF644	1	0.2874	0	0	0.151	0.357
SRPK2	1	0.2874	0	0	0.113	0.249
CLK1	1	0.2865	0	0	0.148	0.318
CCNQ	1	0.2852	0	0	0.121	0.261
RPL28	1	0.2852	0	0	0.922	0.981
HNRNPDL	1	0.2842	0	0	0.343	0.688
ND6	1	0.2832	0	0	0.165	0.348
AARS	1	0.2831	0	0	0.106	0.234
CCDC66	1	0.2823	0	0	0.112	0.251
SNRNP200	1	0.2822	0	0	0.134	0.319
IRF3	1	0.2822	0	0	0.207	0.47
CREBRF	1	0.282	0	0	0.159	0.376
RTF1	1	0.2815	0	0	0.188	0.456
MARK2	1	0.2784	0	0	0.139	0.325
CIB1	1	0.2783	0	0	0.262	0.574
TRMT10C	1	0.2782	0	0	0.111	0.25
UBTF	1	0.2782	0	0	0.156	0.368
OGA	1	0.2769	0	0	0.166	0.39
PDZD8	1	0.276	0	0	0.1	0.23
SPINT2	1	0.2757	0	0	0.149	0.33
RPSA	1	0.2751	0	0	0.858	0.971
NIPBL	1	0.2746	0	0	0.199	0.483
SNRPD2	1	0.2743	0	0	0.304	0.639
ISY1	1	0.2743	0	0	0.104	0.229
NDUFB4	1	0.2739	0	0	0.268	0.58
BRD1	1	0.2713	0	0	0.119	0.278
GRK2	1	0.2712	0	0	0.163	0.369
TMEM160	1	0.2709	0	0	0.215	0.505
CNOT4	1	0.2697	0	0	0.148	0.364
HNRNPA0	1	0.2692	0	0	0.166	0.388
PSMB8	1	0.2683	0	0	0.346	0.679
HNRNPD	1	0.2682	0	0	0.242	0.551
LOC702847	1	0.2673	0	0	0.169	0.37
U2SURP	1	0.2666	0	0	0.179	0.438
SRP19	1	0.2654	0	0	0.187	0.433
TAF3	1	0.2652	0	0	0.111	0.265
RAB8B	1	0.2644	0	0	0.111	0.252
RNF19A	1	0.2639	0	0	0.113	0.273
LOC106997893	1	0.2635	0	0	0.206	0.475
SRSF7	1	0.2634	0	0	0.241	0.538
APRT	1	0.263	0	0	0.289	0.594
SF3B6	1	0.2623	0	0	0.215	0.51
HUWE1	1	0.262	0	0	0.167	0.408
C15H9orf78	1	0.2619	0	0	0.104	0.248
SLK	1	0.2619	0	0	0.152	0.385
CDC26	1	0.2618	0	0	0.149	0.36
NDUFA6	1	0.2618	0	0	0.191	0.46
TTF1	1	0.2613	0	0	0.11	0.252
RPS2	1	0.2611	0	0	0.791	0.954
LOC708815	1	0.2609	0	0	0.137	0.297
GOLGA4	1	0.2606	0	0	0.209	0.519
NSD1	1	0.2604	0	0	0.115	0.268
ITGAL	1	0.2601	0	0	0.166	0.41
CCM2	1	0.2601	0	0	0.134	0.315
RPS6KA3	1	0.26	0	0	0.148	0.365
SAFB	1	0.2594	0	0	0.113	0.269
ARHGEF3	1	0.2589	0	0	0.118	0.278
SFPQ	1	0.2588	0	0	0.301	0.638
NASP	1	0.2587	0	0	0.13	0.295
BTF3	1	0.2569	0	0	0.289	0.591
SMNDC1	1	0.2566	0	0	0.129	0.309
TMA7	1	0.2557	0	0	0.241	0.544
USP1	1	0.2556	0	0	0.107	0.254
LOC114669857	1	0.2555	0	0	0.277	0.532
PPP6R3	1	0.2554	0	0	0.097	0.217
AKAP13	1	0.2546	0	0	0.316	0.657
DDX3X	1	0.254	0	0	0.29	0.633
ITGB1BP1	1	0.254	0	0	0.098	0.219
MAF1	1	0.2536	0	0	0.184	0.439
KDM5A	1	0.2535	0	0	0.126	0.31
TRA2A	1	0.2532	0	0	0.352	0.697
RSBN1	1	0.2532	0	0	0.113	0.265
LOC711104	1	0.253	0	0	0.222	0.524
VTI1A	1	0.2527	0	0	0.116	0.28
ARID4A	1	0.2526	0	0	0.118	0.291
SNRPG	1	0.2524	0	0	0.159	0.378
DOCK8	1	0.2515	0	0	0.222	0.529
C7H15orf61	1	0.2515	0	0	0.099	0.22
CASP12	1	0.2513	0	0	0.116	0.253
FKBP2	1	0.2513	0	0	0.223	0.525
CREBBP	1	0.2506	0	0	0.132	0.329
SLBP	1	0.2503	0	0	0.109	0.246
ENSMMUG00000028701	1	0.2501	0	0	0.989	0.992
DDX6	1	0.2501	0	0	0.163	0.405
CD53	1	0.3016	1.9822e-305	7.992e-301	0.344	0.673
UTRN	1	0.3992	5.3458e-305	2.1554e-300	0.172	0.341
UBE2D2	1	0.3887	5.0607e-303	2.0405e-298	0.233	0.453
MFNG	1	0.3575	7.1865e-303	2.8976e-298	0.163	0.324
ARL4C	1	0.7755	1.3744e-301	5.5415e-297	0.285	0.231
TNFAIP3	1	0.2537	8.4262e-301	3.3974e-296	0.113	0.236
HELZ	1	0.3596	2.592e-298	1.0451e-293	0.144	0.29
PNN	1	0.4123	7.0531e-297	2.8438e-292	0.198	0.384
ARHGAP15	1	0.36	2.6655e-295	1.0747e-290	0.151	0.302
LOC114679035	1	0.2537	2.6859e-295	1.083e-290	0.108	0.228
EPB41	1	0.4254	7.5249e-293	3.0341e-288	0.176	0.346
SS18L2	1	0.3771	4.389e-292	1.7696e-287	0.179	0.352
USP15	1	0.4316	1.5088e-291	6.0833e-287	0.239	0.461
MED4	1	0.2946	7.356e-290	2.9659e-285	0.103	0.22
MFHAS1	1	0.3811	7.4e-290	2.9837e-285	0.156	0.31
BPTF	1	0.3677	8.7282e-290	3.5192e-285	0.331	0.644
MRPS31	1	0.3455	7.8545e-285	3.1669e-280	0.134	0.27
TLK1	1	0.3457	4.2364e-282	1.7081e-277	0.126	0.256
MRPL51	1	0.3889	7.1505e-282	2.8831e-277	0.288	0.557
NFAT5	1	0.3239	4.2011e-281	1.6939e-276	0.117	0.24
MAP3K1	1	0.3134	2.0206e-280	8.1471e-276	0.141	0.279
RBM33	1	0.3121	4.2917e-278	1.7304e-273	0.115	0.238
USP34	1	0.3828	2.0352e-270	8.206e-266	0.152	0.297
SSR2	1	0.3119	3.8938e-269	1.57e-264	0.343	0.66
NPM1	1	0.3163	6.4461e-268	2.5991e-263	0.342	0.654
LOC713490	1	0.2932	1.1853e-267	4.7791e-263	0.113	0.231
ZBTB1	1	0.2877	1.1963e-267	4.8235e-263	0.099	0.208
RPL35	1	0.4285	4.9029e-266	1.9768e-261	0.64	0.876
NDFIP1	1	0.4158	1.4499e-263	5.8461e-259	0.214	0.407
BDP1	1	0.4374	4.0409e-262	1.6293e-257	0.191	0.364
HMGN1	1	0.282	5.0679e-260	2.0434e-255	0.329	0.614
PPP1R18	1	0.3917	3.5263e-259	1.4218e-254	0.204	0.385
NEK7	1	0.278	2.6254e-257	1.0586e-252	0.089	0.191
MECP2	1	0.2658	4.417e-257	1.781e-252	0.09	0.191
BIRC6	1	0.435	1.41e-256	5.685e-252	0.191	0.362
CPNE1	1	0.3167	3.7433e-254	1.5093e-249	0.129	0.254
DYRK2	1	0.3608	3.4354e-253	1.3852e-248	0.139	0.271
DDX46	1	0.4274	1.5288e-252	6.164e-248	0.312	0.595
FDPS	1	0.3238	7.5952e-251	3.0624e-246	0.165	0.31
LFNG	1	0.3691	1.9329e-247	7.7935e-243	0.185	0.347
NCOA2	1	0.2959	4.9493e-246	1.9955e-241	0.098	0.201
REV3L	1	0.2902	7.8313e-246	3.1576e-241	0.093	0.194
STAG1	1	0.2511	7.6049e-244	3.0663e-239	0.081	0.175
WNK1	1	0.4707	8.5401e-243	3.4434e-238	0.267	0.503
SMG1	1	0.4401	9.1764e-242	3.6999e-237	0.185	0.346
HDAC1	1	0.3444	8.4323e-239	3.3999e-234	0.127	0.247
JUND	1	0.4074	1.2141e-236	4.8953e-232	0.647	0.891
SAMD9	1	0.2859	1.3017e-236	5.2486e-232	0.095	0.194
LOC696872	1	0.4239	1.7856e-235	7.1994e-231	0.149	0.281
RPL14	1	0.3792	6.7217e-232	2.7102e-227	0.687	0.883
GLIPR1	1	0.3956	2.0651e-231	8.3265e-227	0.158	0.298
SARS	1	0.4509	5.8742e-231	2.3685e-226	0.191	0.355
ADGRE5	1	0.4535	1.1488e-230	4.6319e-226	0.253	0.466
LOC706619	1	0.2573	1.9841e-230	7.9999e-226	0.087	0.18
CCDC82	1	0.4301	9.5228e-230	3.8396e-225	0.171	0.319
FDFT1	1	0.308	3.1821e-229	1.283e-224	0.14	0.264
INO80D	1	0.2913	2.8789e-227	1.1608e-222	0.095	0.192
LOC709583	1	0.4061	1.9344e-225	7.7995e-221	0.226	0.415
ELOB	1	0.3247	3.8337e-223	1.5457e-218	0.362	0.688
EPC1	1	0.4206	4.6022e-223	1.8556e-218	0.176	0.326
STX17	1	0.3931	8.3755e-223	3.377e-218	0.154	0.287
TUT4	1	0.3595	1.9118e-217	7.7086e-213	0.122	0.234
LOC705400	1	0.3464	1.9113e-216	7.7064e-212	0.147	0.274
LSM7	1	0.3863	7.7741e-216	3.1345e-211	0.339	0.64
ARHGAP4	1	0.3983	5.7264e-215	2.3089e-210	0.167	0.306
ARL6IP5	1	0.3788	6.3954e-215	2.5786e-210	0.34	0.641
MYH9	1	0.3292	2.2534e-214	9.0857e-210	0.37	0.694
LOC114672320	1	0.2695	2.3017e-214	9.2805e-210	0.081	0.167
LOC107000371	1	0.4701	1.391e-213	5.6085e-209	0.226	0.413
SREK1	1	0.4337	2.1017e-211	8.4742e-207	0.188	0.342
PRRC2B	1	0.4721	2.3296e-208	9.3931e-204	0.221	0.403
CASP8AP2	1	0.2998	4.4037e-208	1.7756e-203	0.092	0.183
SSB	1	0.4172	3.8693e-206	1.5601e-201	0.327	0.612
ANP32E	1	0.3695	3.9689e-204	1.6003e-199	0.146	0.269
TTC19	1	0.3302	6.2058e-204	2.5022e-199	0.108	0.207
LOC106994756	1	0.3159	8.3843e-204	3.3806e-199	0.125	0.234
C19H19orf53	1	0.329	1.982e-203	7.9916e-199	0.373	0.704
PIP4K2A	1	0.4626	5.7425e-201	2.3154e-196	0.237	0.429
SMG6	1	0.2923	8.9463e-200	3.6071e-195	0.089	0.176
IKZF1	1	0.8661	9.2164e-200	3.716e-195	0.406	0.469
ISG20	1	0.7784	2.3858e-198	9.6197e-194	0.295	0.267
NT5C	1	0.2915	1.5059e-197	6.0719e-193	0.116	0.217
TERF2IP	1	0.3956	6.7872e-197	2.7366e-192	0.148	0.271
KIAA1109	1	0.3576	3.6913e-196	1.4883e-191	0.112	0.212
CCDC107	1	0.4712	1.5744e-192	6.3481e-188	0.202	0.363
ELK4	1	0.2966	2.0609e-191	8.3094e-187	0.094	0.182
NFATC3	1	0.2903	6.1424e-190	2.4766e-185	0.095	0.183
AAK1	1	0.4426	3.8822e-189	1.5653e-184	0.185	0.332
FNBP4	1	0.3292	3.3881e-187	1.3661e-182	0.108	0.202
SH3BP1	1	0.3695	2.3156e-185	9.3365e-181	0.147	0.265
BRD9	1	0.3972	1.501e-181	6.0522e-177	0.141	0.253
IL10RA	1	0.3095	1.7586e-181	7.0908e-177	0.119	0.218
GPR183	1	0.5387	3.9762e-181	1.6032e-176	0.192	0.14
MPHOSPH8	1	0.5088	1.3189e-179	5.3176e-175	0.269	0.484
IQGAP2	1	0.4358	7.6902e-179	3.1007e-174	0.187	0.329
RNF145	1	0.2536	5.202e-178	2.0974e-173	0.085	0.165
ATF7IP	1	0.4567	1.141e-177	4.6005e-173	0.189	0.332
SNRPA1	1	0.302	6.6349e-177	2.6752e-172	0.102	0.191
GNA13	1	0.3708	1.3791e-175	5.5605e-171	0.128	0.231
METTL9	1	0.3321	4.9266e-175	1.9864e-170	0.128	0.232
CARD19	1	0.2794	1.1795e-172	4.7557e-168	0.096	0.181
HMGB2	1	0.4202	1.8503e-172	7.4604e-168	0.196	0.342
POLE4	1	0.4722	2.417e-172	9.7452e-168	0.253	0.449
LOC720167	1	0.25	5.1678e-171	2.0837e-166	0.089	0.169
FMNL1	1	0.4744	1.5174e-169	6.118e-165	0.286	0.512
PPP2R2B	1	0.3381	1.114e-168	4.4916e-164	0.098	0.183
ZBTB38	1	0.8992	3.0343e-168	1.2234e-163	0.234	0.204
RNF113A	1	0.2534	1.7368e-167	7.0027e-163	0.083	0.159
KANSL1	1	0.4087	4.4487e-167	1.7937e-162	0.14	0.248
LOC705636	1	0.3671	1.0105e-166	4.0745e-162	0.357	0.657
GIMAP4	1	0.4072	1.3468e-166	5.4301e-162	0.217	0.374
SMDT1	1	0.585	8.7017e-162	3.5085e-157	0.53	0.759
MYCBP2	1	0.4238	1.3949e-160	5.6241e-156	0.349	0.633
LOC706087	1	0.4327	2.1662e-160	8.7342e-156	0.252	0.438
RICTOR	1	0.3543	7.2518e-157	2.9239e-152	0.111	0.199
CLSTN1	1	0.3022	1.639e-154	6.6086e-150	0.096	0.176
SYNRG	1	0.3891	6.2627e-153	2.5251e-148	0.125	0.221
LOC710583	1	0.3138	5.98e-151	2.4111e-146	0.113	0.2
CCSER2	1	0.3477	1.167e-149	4.7052e-145	0.107	0.192
MINDY2	1	0.3728	1.881e-149	7.5841e-145	0.112	0.199
LOC717801	1	0.2845	2.9623e-149	1.1944e-144	0.108	0.192
ROMO1	1	0.3593	6.0449e-149	2.4373e-144	0.393	0.725
MZT2B	1	0.4774	1.8581e-148	7.4918e-144	0.259	0.453
PIK3CD	1	0.6389	3.5074e-148	1.4142e-143	0.162	0.122
ATXN7	1	0.3726	4.431e-148	1.7866e-143	0.114	0.202
LOC106996680	1	0.3893	2.0267e-147	8.1716e-143	0.296	0.515
PTPN22	1	0.6614	9.1262e-146	3.6797e-141	0.158	0.119
IGFLR1	1	0.2666	4.2989e-145	1.7333e-140	0.118	0.205
CHD3	1	0.7379	4.0481e-144	1.6322e-139	0.194	0.159
RBM39	1	0.3493	1.0538e-141	4.2489e-137	0.399	0.73
CABIN1	1	0.2925	1.9989e-141	8.0597e-137	0.099	0.176
SQLE	1	0.6377	5.4977e-141	2.2167e-136	0.178	0.139
RASA2	1	0.423	4.348e-139	1.7531e-134	0.136	0.233
GMFG	1	0.2721	6.0339e-139	2.4329e-134	0.683	0.903
KMT2B	1	0.2873	7.0612e-139	2.8471e-134	0.085	0.154
KLF2	1	0.3153	1.6661e-138	6.7176e-134	0.109	0.19
LOC100428069	1	0.2893	7.28e-138	2.9353e-133	0.095	0.169
HNRNPU	1	0.2576	9.6277e-138	3.8819e-133	0.439	0.78
ANKRD12	1	0.7848	9.7858e-137	3.9456e-132	0.472	0.639
EVI2A	1	0.3679	5.23e-134	2.1087e-129	0.137	0.233
EZR	1	0.7302	2.0579e-133	8.2973e-129	0.45	0.573
CCDC69	1	0.4213	3.826e-133	1.5426e-128	0.163	0.274
CPD	1	0.419	1.1112e-132	4.4803e-128	0.128	0.219
LOC704394	1	0.323	1.8685e-130	7.5336e-126	0.103	0.18
TBCC	1	0.3398	7.6658e-129	3.0909e-124	0.115	0.197
PHC3	1	0.4922	4.3892e-128	1.7697e-123	0.175	0.292
ABRACL	1	0.3123	2.7122e-126	1.0936e-121	0.397	0.721
OPTN	1	0.4268	8.9159e-125	3.5949e-120	0.137	0.231
LOC715043	1	0.251	2.7161e-124	1.0951e-119	0.088	0.155
DOCK10	1	0.3829	6.6358e-124	2.6756e-119	0.133	0.223
KAT6B	1	0.3183	3.3569e-123	1.3535e-118	0.091	0.16
LOC100425072	1	0.3062	2.4948e-122	1.0059e-117	0.107	0.183
CENPX	1	0.4115	1.2544e-121	5.0579e-117	0.15	0.25
LOC114669738	1	0.2569	5.7951e-121	2.3366e-116	0.408	0.684
SNRNP25	1	0.3795	1.7912e-119	7.2223e-115	0.127	0.213
TTC39C	1	0.4379	1.5056e-118	6.0706e-114	0.151	0.251
TAF1	1	0.3807	1.6216e-117	6.5382e-113	0.111	0.188
LCP2	1	0.4925	1.7894e-116	7.2148e-112	0.216	0.358
RCC1	1	0.3073	1.3898e-115	5.6039e-111	0.095	0.163
SLFN5	1	0.3522	8.3132e-115	3.3519e-110	0.155	0.253
TAP1	1	0.3594	2.7059e-113	1.091e-108	0.138	0.225
STK4	1	0.7743	6.8311e-113	2.7543e-108	0.436	0.572
KAT6A	1	0.4818	1.0482e-111	4.2263e-107	0.161	0.264
SREBF2	1	0.3389	1.2813e-111	5.1663e-107	0.113	0.188
RPL29	1	0.4195	3.7595e-106	1.5158e-101	0.313	0.52
MAMU-A3	1	0.273	7.0968e-105	2.8614e-100	0.438	0.771
FAM89B	1	0.3436	7.6276e-105	3.0755e-100	0.108	0.18
APOBEC3C	1	0.7645	2.7462e-104	1.1073e-99	0.187	0.161
NCOA3	1	0.4981	2.6076e-100	1.0514e-95	0.243	0.396
KIF2A	1	0.4248	9.7819e-99	3.9441e-94	0.135	0.218
ARPC5L	1	0.4856	4.1699e-98	1.6813e-93	0.187	0.3
EED	1	0.3688	7.895e-96	3.1833e-91	0.109	0.177
SENP7	1	0.6446	3.108e-94	1.2531e-89	0.151	0.123
LOC106996415	1	0.333	2.5003e-92	1.0081e-87	0.104	0.169
ZFP36L1	1	0.3386	3.7129e-91	1.4971e-86	0.298	0.466
SLC4A7	1	0.4515	1.2749e-90	5.1406e-86	0.136	0.216
ITGA4	1	0.5597	2.4177e-90	9.748e-86	0.204	0.327
TAF7	1	0.4673	2e-89	8.0641e-85	0.204	0.323
TNFRSF1B	1	0.584	2.5401e-89	1.0242e-84	0.277	0.46
EIF3F	1	0.4019	6.9623e-89	2.8072e-84	0.38	0.663
CISH	1	0.4767	8.7204e-89	3.5161e-84	0.191	0.303
MSMO1	1	0.2945	4.4822e-88	1.8072e-83	0.118	0.185
PAG1	1	0.8041	4.7683e-88	1.9226e-83	0.399	0.505
HNRNPH1	1	0.4168	5.2977e-87	2.136e-82	0.396	0.688
CKLF	1	0.5213	1.0112e-86	4.077e-82	0.256	0.414
ICAM2	1	0.4615	1.9295e-85	7.7796e-81	0.133	0.209
PBXIP1	1	0.5361	9.8757e-85	3.9819e-80	0.193	0.306
REXO2	1	0.5343	1.4134e-84	5.6988e-80	0.197	0.314
TRIR	1	0.349	1.0252e-83	4.1337e-79	0.415	0.738
ANKZF1	1	0.3467	1.6167e-82	6.5185e-78	0.099	0.158
LOC708686	1	0.8277	7.2052e-82	2.9051e-77	0.229	0.221
CBLB	1	0.4924	9.3451e-80	3.7679e-75	0.152	0.237
LOC106998611	1	0.518	1.9502e-78	7.8634e-74	0.205	0.322
UBALD2	1	0.5085	8.235e-78	3.3203e-73	0.183	0.285
IL2RG	1	0.7644	1.5489e-77	6.2452e-73	0.282	0.298
NCOA7	1	0.5421	3.8575e-77	1.5553e-72	0.209	0.327
SBF1	1	0.3577	8.3699e-76	3.3747e-71	0.098	0.154
PREX1	1	0.5585	1.1351e-73	4.5767e-69	0.225	0.354
TRAPPC10	1	0.4956	1.6797e-73	6.7727e-69	0.157	0.242
CNOT6L	1	0.4887	4.402e-73	1.7749e-68	0.162	0.249
CLEC2B	1	0.51	2.9887e-72	1.2051e-67	0.211	0.326
CSNK1G2	1	0.4515	5.7332e-72	2.3116e-67	0.157	0.241
ICAM3	1	0.3834	3.7307e-71	1.5042e-66	0.131	0.2
LOC697476	1	0.3386	1.7922e-70	7.2263e-66	0.594	0.775
SRSF5	1	0.4014	4.669e-68	1.8825e-63	0.403	0.693
PNISR	1	0.4828	2.0767e-67	8.3733e-63	0.36	0.604
ARAP2	1	0.6517	2.6217e-67	1.0571e-62	0.154	0.133
CRYBG1	1	0.4371	2.87e-67	1.1572e-62	0.128	0.195
TMEM243	1	0.4314	2.1775e-64	8.7799e-60	0.151	0.228
COA1	1	0.8403	2.7345e-61	1.1026e-56	0.239	0.247
CELF2	1	0.5578	6.8255e-61	2.7521e-56	0.343	0.574
OGT	1	0.422	1.118e-59	4.5079e-55	0.136	0.203
LOC693820	1	0.64	1.6348e-59	6.5913e-55	0.304	0.323
DNAJC1	1	0.4363	2.2239e-59	8.9669e-55	0.115	0.173
GIMAP1	1	0.7376	3.7759e-59	1.5224e-54	0.237	0.243
JAK1	1	0.4967	1.5781e-58	6.3629e-54	0.374	0.638
CDK2AP2	1	0.4977	1.1344e-57	4.574e-53	0.173	0.259
LOC704147	1	0.5797	1.9893e-56	8.0208e-52	0.318	0.519
TNRC6C	1	0.4579	2.3899e-55	9.6361e-51	0.132	0.195
TMPO	1	0.4179	2.4376e-55	9.8286e-51	0.119	0.177
ARHGAP45	1	0.6817	2.1547e-54	8.6878e-50	0.207	0.203
SMAP1	1	0.5476	7.7473e-53	3.1237e-48	0.207	0.313
DDT	1	0.4078	3.4766e-52	1.4018e-47	0.144	0.211
PSMB9	1	0.4267	3.3634e-51	1.3561e-46	0.375	0.612
SLC9A3R1	1	0.6311	5.7547e-51	2.3203e-46	0.179	0.169
SOCS1	1	0.6532	8.6445e-51	3.4855e-46	0.186	0.177
PCED1B	1	0.4825	2.1804e-50	8.7914e-46	0.137	0.201
COX20	1	0.3821	9.642e-48	3.8876e-43	0.107	0.156
RPL26	1	0.2988	1.4952e-45	6.0287e-41	0.597	0.876
LOC106998836	1	0.2709	2.6144e-44	1.0541e-39	0.477	0.815
CYLD	1	0.5284	6.1968e-44	2.4985e-39	0.167	0.243
SON	1	0.4991	9.5616e-44	3.8553e-39	0.514	0.783
PDLIM2	1	0.6265	3.5817e-43	1.4441e-38	0.186	0.181
CARHSP1	1	0.3863	8.0932e-43	3.2632e-38	0.123	0.176
ARGLU1	1	0.5171	1.6327e-42	6.5831e-38	0.374	0.62
LSP1	1	0.5223	2.3246e-42	9.3729e-38	0.265	0.276
SOS1	1	0.6	3.7688e-42	1.5196e-37	0.178	0.26
KMT2A	1	0.8088	5.0053e-42	2.0181e-37	0.357	0.455
PIK3R1	1	0.6175	1.0939e-40	4.4106e-36	0.244	0.367
PRKCB	1	0.3264	6.1361e-39	2.4741e-34	0.129	0.179
PPP1R12A	1	0.6185	1.2597e-38	5.0793e-34	0.32	0.512
SRSF11	1	0.5035	1.3982e-38	5.6375e-34	0.389	0.651
SEPTIN7	1	0.637	2.4321e-38	9.8061e-34	0.452	0.662
SH3KBP1	1	0.7472	1.6847e-37	6.7927e-33	0.239	0.258
YPEL3	1	0.5407	1.3373e-36	5.3918e-32	0.273	0.41
ELK3	1	0.4254	1.3843e-36	5.5817e-32	0.127	0.179
BUB3	1	0.5288	2.9414e-36	1.186e-31	0.175	0.251
PRPF4B	1	0.5759	7.397e-36	2.9825e-31	0.363	0.595
PLP2	1	0.6761	8.5418e-36	3.4441e-31	0.307	0.359
CLDND1	1	0.4177	3.2151e-35	1.2963e-30	0.119	0.166
FGFR1OP2	1	0.7723	7.0464e-34	2.8411e-29	0.24	0.263
DDX39A	1	0.4809	2.2955e-33	9.2553e-29	0.153	0.214
SEPTIN6	1	0.5422	5.1329e-33	2.0696e-28	0.198	0.284
TNFAIP8	1	0.5617	3.2601e-32	1.3145e-27	0.244	0.36
HERC1	1	0.5815	5.9783e-32	2.4105e-27	0.186	0.265
CDKN1B	1	0.4268	1.0134e-31	4.0861e-27	0.118	0.163
ESYT2	1	0.4641	4.287e-31	1.7285e-26	0.128	0.177
SNRPN	1	0.4546	7.3583e-31	2.9668e-26	0.142	0.197
TLE5	1	0.6719	2.2642e-30	9.1293e-26	0.254	0.281
RASAL3	1	0.6116	8.4531e-30	3.4083e-25	0.166	0.162
PPIB	1	0.3841	3.4756e-29	1.4014e-24	0.426	0.712
SERPINB9	1	0.54	3.6529e-29	1.4728e-24	0.178	0.174
CSK	1	0.4735	2.2311e-28	8.996e-24	0.169	0.234
LOC716530	1	0.317	4.7765e-28	1.9259e-23	0.467	0.777
ARF6	1	0.5636	5.132e-27	2.0692e-22	0.344	0.546
LOC694887	1	0.6043	6.3656e-27	2.5666e-22	0.32	0.497
CD84	1	0.6672	8.2065e-27	3.3089e-22	0.194	0.197
LOC704510	1	0.3442	1.3834e-25	5.5779e-21	0.132	0.172
LOC114674108	1	0.6027	1.6636e-25	6.7077e-21	0.403	0.542
FAM107B	1	0.4676	2.7688e-25	1.1164e-20	0.501	0.741
SRRM2	1	0.31	7.6066e-25	3.067e-20	0.482	0.804
APOBEC3G	1	0.559	2.7146e-24	1.0945e-19	0.169	0.234
PPP1R35	1	0.476	5.0363e-23	2.0306e-18	0.151	0.204
H1FX	1	0.562	9.804e-23	3.953e-18	0.262	0.377
TSC22D3	1	0.5964	7.0476e-22	2.8416e-17	0.337	0.516
FGD3	1	0.4658	1.5496e-21	6.2481e-17	0.137	0.183
ZNF292	1	0.6367	1.3929e-20	5.6163e-16	0.233	0.331
LOC694064	1	0.4774	1.8374e-20	7.4086e-16	0.151	0.201
SPSB3	1	0.4613	7.587e-20	3.0591e-15	0.136	0.181
RASSF1	1	0.6612	1.0419e-19	4.2008e-15	0.215	0.233
KRTCAP2	1	0.3563	1.1908e-19	4.8014e-15	0.473	0.794
AKNA	1	0.6687	5.7481e-18	2.3176e-13	0.195	0.208
COMMD6	1	0.2754	1.0582e-17	4.2666e-13	0.503	0.835
FXYD5	1	0.4084	1.3016e-17	5.248e-13	0.435	0.713
SSR4	1	0.2852	1.7204e-17	6.9368e-13	0.484	0.803
RABAC1	1	0.7133	9.0881e-17	3.6643e-12	0.38	0.528
MIF	1	0.4972	1.6407e-16	6.6152e-12	0.476	0.725
HNRNPA2B1	1	0.2874	8.0322e-16	3.2386e-11	0.587	0.874
CYTIP	1	0.5715	2.4896e-15	1.0038e-10	0.167	0.172
YWHAZ	1	0.3101	7.7661e-14	3.1313e-09	0.5	0.821
PSME1	1	0.5335	8.3767e-14	3.3775e-09	0.468	0.717
PRRC2C	1	0.3532	8.3775e-14	3.3778e-09	0.485	0.801
MAP2K2	1	0.5121	1.0855e-13	4.3767e-09	0.401	0.65
PSMA7	1	0.2903	2.8183e-13	1.1363e-08	0.572	0.85
ATM	1	0.5444	7.223e-13	2.9123e-08	0.158	0.206
APOL6	1	0.507	1.1741e-12	4.734e-08	0.154	0.2
C11H12orf57	1	0.3821	2.2529e-10	9.0836e-06	0.481	0.79
RPL36AL	1	0.5151	3.1943e-10	0	0.464	0.693
DGKZ	1	0.5975	5.8273e-09	0.0002	0.17	0.183
IRF1	1	0.61	1.6589e-08	0.0007	0.197	0.218
RAPGEF6	1	0.4819	2.6365e-08	0.0011	0.127	0.159
PNRC1	1	0.4426	4.2962e-07	0.0173	0.442	0.703
ANKRD44	1	0.6147	5.3121e-07	0.0214	0.173	0.189
APOL2	1	0.5145	5.8163e-07	0.0235	0.178	0.224
CDC42SE2	1	0.644	1.3745e-06	0.0554	0.329	0.488
PLAAT3	1	0.5094	1.4824e-06	0.0598	0.34	0.494
LOC707383	1	0.7155	4.1535e-06	0.1675	0.294	0.38
FNBP1	1	0.6818	6.9713e-06	0.2811	0.388	0.564
WIPF1	1	0.7212	0	1	0.375	0.541
RNF167	1	0.5275	0	1	0.15	0.185
PITPNC1	1	0.5829	0	1	0.159	0.172
SSBP4	1	0.6532	0	1	0.236	0.284
CHD2	1	0.6009	0.0001	1	0.368	0.56
FURIN	1	0.5031	0.0005	1	0.129	0.155
RPS4Y1	1	0.3752	0.0007	1	0.318	0.37
TNRC6B	1	0.7011	0.0024	1	0.349	0.486
NME3	1	0.5634	0.0086	1	0.437	0.682
S100A9	2	1.0768	0	0	0.372	0.148
S100A8	2	0.9591	0	0	0.283	0.097
CAMP	2	0.8255	0	0	0.876	0.527
CEBPB	2	0.7566	0	0	0.971	0.683
RETN	2	0.7205	0	0	0.996	0.695
CD14	2	0.6626	0	0	0.799	0.479
FTL	2	0.653	0	0	0.999	0.917
LST1	2	0.6219	0	0	0.903	0.612
LOC718777	2	0.621	0	0	0.953	0.722
LOC106997161	2	0.6186	0	0	0.432	0.255
CD9-1	2	0.6013	0	0	0.879	0.591
CFD	2	0.5798	0	0	0.996	0.666
CCL15	2	0.5783	0	0	0.828	0.5
APOC1	2	0.5624	0	0	0.998	0.726
BEX3	2	0.5589	0	0	0.907	0.575
AIF1	2	0.5573	0	0	0.905	0.594
FTH1	2	0.5517	0	0	0.997	0.837
ALOX5AP	2	0.5333	0	0	0.945	0.645
CEBPA	2	0.5281	0	0	0.735	0.476
OLR1	2	0.523	0	0	0.936	0.614
PYCARD	2	0.5208	0	0	0.905	0.633
FCER1G	2	0.5056	0	0	0.992	0.738
TYROBP	2	0.4953	0	0	0.985	0.733
LOC106999148	2	0.4946	0	0	0.447	0.348
DNAJB1	2	0.4933	0	0	0.491	0.299
ASAH1	2	0.4885	0	0	0.904	0.619
CXCL16	2	0.4804	0	0	0.904	0.611
MCEMP1	2	0.4651	0	0	0.978	0.61
GPX1	2	0.4586	0	0	0.935	0.675
BHLHE41	2	0.4542	0	0	0.873	0.582
TSPO	2	0.454	0	0	0.961	0.732
LOC106999829	2	0.4471	0	0	0.747	0.491
FABP4	2	0.4448	0	0	0.889	0.599
ALDOA	2	0.4446	0	0	0.915	0.709
CLEC4A	2	0.4422	0	0	0.74	0.495
LY86	2	0.4301	0	0	0.679	0.45
LTB4R	2	0.4296	0	0	0.493	0.278
ALDH2	2	0.4295	0	0	0.965	0.656
ABCG1	2	0.4273	0	0	0.828	0.547
FABP5	2	0.4272	0	0	0.95	0.694
TECR	2	0.4267	0	0	0.73	0.52
CD300LF	2	0.4262	0	0	0.705	0.475
TCEAL9	2	0.4208	0	0	0.751	0.519
G0S2	2	0.4186	0	0	0.529	0.343
GNG10	2	0.4174	0	0	0.879	0.639
TNFSF13	2	0.4165	0	0	0.863	0.615
CCDC151	2	0.4154	0	0	0.466	0.271
HSPA1A	2	0.4131	0	0	0.273	0.09
SLC11A1	2	0.4121	0	0	0.713	0.486
APOC4	2	0.4087	0	0	0.955	0.638
MAMU-DRA	2	0.4087	0	0	0.999	0.773
MGST3	2	0.4079	0	0	0.948	0.732
NUPR1	2	0.4078	0	0	0.976	0.666
S100A6	2	0.4064	0	0	0.997	0.914
MAMU-DRB5	2	0.4039	0	0	0.964	0.704
C1H1orf162	2	0.4037	0	0	0.766	0.533
SMIM30	2	0.4034	0	0	0.654	0.449
SIGLEC11	2	0.4026	0	0	0.597	0.383
CD63	2	0.4022	0	0	0.984	0.795
SERF2	2	0.3961	0	0	0.985	0.884
SLC7A7	2	0.3949	0	0	0.701	0.477
HEXB	2	0.3932	0	0	0.921	0.649
ATP6V0C	2	0.3931	0	0	0.985	0.798
LOC100427851	2	0.391	0	0	0.613	0.416
NPC2	2	0.3837	0	0	0.929	0.699
TREM1	2	0.3805	0	0	0.927	0.612
PPT1	2	0.3793	0	0	0.729	0.516
MAN2B1	2	0.3773	0	0	0.855	0.622
PSAP	2	0.3768	0	0	0.997	0.757
TCF7L2	2	0.3748	0	0	0.763	0.514
TMSB4X	2	0.3739	0	0	1	0.995
LRP1	2	0.3701	0	0	0.91	0.615
MAMU-DRB1	2	0.367	0	0	0.994	0.744
LOC703857	2	0.3664	0	0	0.62	0.421
LOC106992835	2	0.366	0	0	0.641	0.439
GSTP1	2	0.3655	0	0	0.965	0.819
ALOX5	2	0.3655	0	0	0.621	0.418
GABARAP	2	0.3604	0	0	0.954	0.79
CLEC4E	2	0.3574	0	0	0.476	0.315
LOC705671	2	0.3567	0	0	0.998	0.951
GYPC	2	0.3562	0	0	0.72	0.507
LOC114669810	2	0.3547	0	0	0.955	0.719
GCA	2	0.3526	0	0	0.451	0.282
CSTA	2	0.352	0	0	0.509	0.331
LILRA5	2	0.3517	0	0	0.468	0.302
ACP5	2	0.3473	0	0	0.546	0.394
MGST2	2	0.347	0	0	0.644	0.468
AWAT2	2	0.3455	0	0	0.304	0.189
UBB	2	0.3422	0	0	0.993	0.893
PPARG	2	0.3413	0	0	0.779	0.526
APOE	2	0.3394	0	0	0.968	0.686
STAC3	2	0.3382	0	0	0.672	0.485
TIMP2	2	0.3365	0	0	0.659	0.469
AKR1B1	2	0.3349	0	0	0.738	0.55
SERPINA1	2	0.3346	0	0	0.79	0.564
ETHE1	2	0.3312	0	0	0.652	0.481
TUBA1B	2	0.3309	0	0	0.928	0.754
CD177	2	0.3303	0	0	0.621	0.432
S100A11	2	0.3301	0	0	0.969	0.869
COX7AH	2	0.3292	0	0	0.67	0.502
UQCR	2	0.3291	0	0	0.929	0.773
SPI1	2	0.3277	0	0	0.772	0.571
TNFAIP8L2	2	0.3273	0	0	0.452	0.279
TGM2	2	0.3263	0	0	0.663	0.464
TMEM150B	2	0.3261	0	0	0.465	0.3
CYP27A1	2	0.3245	0	0	0.858	0.626
LITAF	2	0.324	0	0	0.604	0.445
JUN	2	0.3211	0	0	0.784	0.57
KCTD12	2	0.3207	0	0	0.557	0.402
PLAUR	2	0.3202	0	0	0.612	0.434
GPR34	2	0.3197	0	0	0.68	0.492
GPX4	2	0.3191	0	0	0.983	0.866
MARCO	2	0.3186	0	0	0.598	0.393
CEACAM3	2	0.3184	0	0	0.447	0.286
LBHD2	2	0.3177	0	0	0.435	0.313
CHI3L1	2	0.3173	0	0	0.454	0.323
OAZ1	2	0.3166	0	0	0.996	0.9
LOC107000809	2	0.3161	0	0	0.754	0.566
PLA2G15	2	0.314	0	0	0.633	0.451
BRI3	2	0.3131	0	0	0.959	0.75
RPL39	2	0.3114	0	0	0.901	0.762
COX1	2	0.3081	0	0	0.803	0.678
FUOM	2	0.306	0	0	0.82	0.629
AGTRAP	2	0.3049	0	0	0.627	0.458
VSIG4	2	0.3041	0	0	0.172	0.067
LAMTOR4	2	0.3036	0	0	0.834	0.664
RNASE6	2	0.3025	0	0	0.536	0.38
CSTB	2	0.3014	0	0	0.931	0.749
SLC29A1	2	0.301	0	0	0.586	0.42
CTSA	2	0.3007	0	0	0.835	0.648
YWHAE	2	0.3006	0	0	0.791	0.634
PHLDA3	2	0.2992	0	0	0.474	0.329
AP2S1	2	0.2987	0	0	0.722	0.556
LAMTOR1	2	0.2987	0	0	0.693	0.538
MAMU-DQB1	2	0.2982	0	0	0.914	0.677
LOC714576	2	0.2961	0	0	0.855	0.656
NDUFB1	2	0.2941	0	0	0.731	0.558
RAB13	2	0.2938	0	0	0.656	0.476
SAT1	2	0.2937	0	0	0.967	0.729
FAM89A	2	0.2933	0	0	0.556	0.392
GSTO1	2	0.293	0	0	0.454	0.304
DNASE2	2	0.2923	0	0	0.602	0.435
KCNMB1	2	0.2904	0	0	0.541	0.388
LAMTOR2	2	0.2903	0	0	0.692	0.523
FCGRT-1	2	0.2898	0	0	0.51	0.345
PILRA	2	0.2893	0	0	0.579	0.423
ACTN1	2	0.289	0	0	0.64	0.465
CLEC7A	2	0.2888	0	0	0.662	0.485
C15H9orf16	2	0.288	0	0	0.76	0.589
LOC704510	2	0.2879	0	0	0.242	0.151
MAMU-DQA1	2	0.2874	0	0	0.786	0.601
PGD	2	0.2856	0	0	0.653	0.485
LOC107000367	2	0.2854	0	0	0.375	0.243
ARL6IP1	2	0.2848	0	0	0.771	0.606
LSM6	2	0.2848	0	0	0.693	0.557
LDHA	2	0.2845	0	0	0.867	0.685
RNASEK	2	0.2835	0	0	0.918	0.76
AP1S2	2	0.2835	0	0	0.866	0.695
OSCAR	2	0.2832	0	0	0.392	0.263
MRPS15	2	0.2831	0	0	0.714	0.553
LOC696748	2	0.2821	0	0	0.988	0.833
ATP6AP1	2	0.2797	0	0	0.761	0.588
MAMU-DMA	2	0.2784	0	0	0.842	0.638
CARS	2	0.2779	0	0	0.558	0.404
MAMU-DPB	2	0.2768	0	0	0.462	0.333
TOMM5	2	0.2766	0	0	0.574	0.416
FGR	2	0.275	0	0	0.49	0.354
CD302	2	0.2742	0	0	0.715	0.523
ALDH9A1	2	0.274	0	0	0.74	0.565
VCAN	2	0.2737	0	0	0.174	0.098
ITGAM	2	0.2728	0	0	0.563	0.416
MRC1	2	0.2724	0	0	0.976	0.646
ATP6V1F	2	0.2713	0	0	0.817	0.683
MPEG1	2	0.2695	0	0	0.821	0.598
FCGR1A	2	0.2689	0	0	0.567	0.408
ND3	2	0.2684	0	0	0.673	0.49
LAPTM4A	2	0.2681	0	0	0.666	0.515
KCNA3	2	0.267	0	0	0.887	0.651
RHBDD2	2	0.2656	0	0	0.47	0.346
CDC42EP3	2	0.2651	0	0	0.576	0.412
GLIPR2	2	0.2648	0	0	0.856	0.655
DRAM2	2	0.263	0	0	0.518	0.388
CD36	2	0.2615	0	0	0.767	0.547
SDCBP	2	0.2606	0	0	0.85	0.638
PRDX1	2	0.2601	0	0	0.873	0.687
CALM2	2	0.2598	0	0	0.975	0.812
HMOX2	2	0.2588	0	0	0.585	0.447
LOC695267	2	0.2586	0	0	0.756	0.531
GLUL	2	0.2568	0	0	0.824	0.591
MTHFS	2	0.2562	0	0	0.465	0.333
NUDT16	2	0.2556	0	0	0.498	0.361
CDA	2	0.2538	0	0	0.305	0.192
ANPEP	2	0.2534	0	0	0.48	0.351
PLTP	2	0.2534	0	0	0.278	0.182
LOC702712	2	0.2527	0	0	0.194	0.079
MYDGF	2	0.2511	0	0	0.738	0.596
H2AFJ	2	0.25	0	0	0.726	0.571
CHCHD6	2	0.2951	2.5652e-185	1.0343e-180	0.36	0.29
PTGDS	2	0.3375	3.0271e-180	1.2205e-175	0.436	0.353
APOC2	2	0.2689	9.4598e-121	3.8142e-116	0.383	0.32
MOCOS	2	0.2807	2.1906e-100	8.8325e-96	0.248	0.205
LYZ	3	0.8972	0	0	0.925	0.48
LOC100424064	3	0.8397	0	0	0.282	0.053
DST	3	0.7596	0	0	0.935	0.511
MRC1	3	0.7198	0	0	0.99	0.643
LOC106995978	3	0.7171	0	0	0.841	0.393
CHIT1	3	0.7164	0	0	0.817	0.403
SHTN1	3	0.6901	0	0	0.956	0.558
G0S2	3	0.6882	0	0	0.643	0.322
FABP4	3	0.6827	0	0	0.98	0.581
LTA4H	3	0.6641	0	0	0.989	0.635
MSR1	3	0.662	0	0	0.85	0.414
YBX1	3	0.6606	0	0	0.968	0.756
APP	3	0.6575	0	0	0.974	0.594
CCL15	3	0.6566	0	0	0.885	0.49
PECAM1	3	0.6421	0	0	0.967	0.603
CD36	3	0.637	0	0	0.932	0.515
LOC702067	3	0.635	0	0	0.253	0.055
FOS	3	0.6341	0	0	0.72	0.348
CRYBG3	3	0.6168	0	0	0.751	0.321
APOC2	3	0.6134	0	0	0.58	0.282
ND4	3	0.6025	0	0	0.895	0.627
MARCO	3	0.6012	0	0	0.706	0.372
PTGDS	3	0.5938	0	0	0.642	0.314
NRP2	3	0.5937	0	0	0.891	0.486
HIPK2	3	0.5845	0	0	0.939	0.535
GPAM	3	0.5842	0	0	0.706	0.298
MPC2	3	0.581	0	0	0.917	0.534
CDH1	3	0.5772	0	0	0.803	0.391
MCEMP1	3	0.5751	0	0	0.987	0.608
CXCL8	3	0.5703	0	0	0.345	0.071
ATP8	3	0.5631	0	0	0.637	0.221
NFKBIZ	3	0.5627	0	0	0.607	0.304
PPARG	3	0.5615	0	0	0.924	0.499
ARHGEF28	3	0.5603	0	0	0.678	0.258
LOC695267	3	0.5582	0	0	0.917	0.501
RMDN3	3	0.5487	0	0	0.924	0.553
DENND4C	3	0.545	0	0	0.814	0.396
MCM7	3	0.543	0	0	0.711	0.351
COX3	3	0.5399	0	0	0.994	0.666
NRIP1	3	0.5389	0	0	0.954	0.596
LRP1	3	0.5389	0	0	0.978	0.602
LOC107000013	3	0.5368	0	0	0.582	0.322
AKAP9	3	0.5339	0	0	0.934	0.606
THBS1	3	0.5318	0	0	0.375	0.131
PLXDC2	3	0.5304	0	0	0.959	0.603
CHI3L1	3	0.5266	0	0	0.662	0.283
IRS2	3	0.5253	0	0	0.816	0.4
BEX3	3	0.5176	0	0	0.962	0.565
CTSS	3	0.517	0	0	0.978	0.7
CD163	3	0.5149	0	0	0.95	0.574
PROS1	3	0.5147	0	0	0.798	0.385
PABPC1	3	0.5124	0	0	0.989	0.785
ND2	3	0.5042	0	0	0.989	0.631
BTG2	3	0.5034	0	0	0.815	0.455
GPCPD1	3	0.5017	0	0	0.957	0.597
SMC6	3	0.5003	0	0	0.864	0.484
C5AR1	3	0.496	0	0	0.844	0.461
TCF7L2	3	0.4942	0	0	0.902	0.487
JUN	3	0.4936	0	0	0.892	0.549
ZNF704	3	0.4896	0	0	0.717	0.328
CD9-1	3	0.4885	0	0	0.943	0.579
OSBPL11	3	0.4883	0	0	0.95	0.602
WLS	3	0.4871	0	0	0.714	0.314
FHL1	3	0.486	0	0	0.821	0.412
ABHD5	3	0.4849	0	0	0.73	0.344
COX2	3	0.4836	0	0	0.96	0.654
ANXA5	3	0.4835	0	0	0.968	0.696
CFD	3	0.4827	0	0	0.995	0.666
ZFYVE16	3	0.4807	0	0	0.773	0.387
LIMA1	3	0.4784	0	0	0.648	0.296
RAB13	3	0.4717	0	0	0.827	0.443
ALDH2	3	0.4697	0	0	0.983	0.652
COX1	3	0.469	0	0	0.984	0.643
CDC42BPB	3	0.4671	0	0	0.704	0.322
AIF1	3	0.4656	0	0	0.944	0.587
ABCG1	3	0.461	0	0	0.927	0.528
CYBB	3	0.4597	0	0	0.964	0.622
LOC106999148	3	0.4596	0	0	0.608	0.317
ARHGAP18	3	0.4555	0	0	0.811	0.452
VAPA	3	0.4546	0	0	0.958	0.658
BHLHE41	3	0.4538	0	0	0.941	0.569
GPNMB	3	0.4537	0	0	0.914	0.542
ND4L	3	0.4503	0	0	0.706	0.35
TGM2	3	0.4496	0	0	0.81	0.436
FNDC3B	3	0.4483	0	0	0.87	0.49
APOC4	3	0.445	0	0	0.98	0.633
RAB11FIP1	3	0.4441	0	0	0.883	0.535
COLEC12	3	0.4434	0	0	0.787	0.404
LGALS3	3	0.4434	0	0	0.984	0.755
CITED2	3	0.4381	0	0	0.786	0.464
FUOM	3	0.4377	0	0	0.932	0.608
OTUD1	3	0.4376	0	0	0.467	0.23
TTC3	3	0.4367	0	0	0.744	0.379
ND1	3	0.4362	0	0	0.975	0.641
FOSB	3	0.4354	0	0	0.628	0.336
PSAP	3	0.435	0	0	0.998	0.757
ZC3H13	3	0.4333	0	0	0.889	0.56
TREM1	3	0.4331	0	0	0.979	0.603
CD302	3	0.4318	0	0	0.86	0.496
MGST3	3	0.4313	0	0	0.978	0.726
NCF2	3	0.4308	0	0	0.871	0.501
PPP1R15A	3	0.4247	0	0	0.781	0.469
LOC106993196	3	0.423	0	0	0.997	0.789
APLP2	3	0.4215	0	0	0.966	0.658
SCD	3	0.4207	0	0	0.365	0.144
HBEGF	3	0.4181	0	0	0.535	0.278
FTL	3	0.4177	0	0	0.997	0.917
ZEB2	3	0.4172	0	0	0.821	0.473
LY75	3	0.4152	0	0	0.71	0.358
FER1L6	3	0.4138	0	0	0.327	0.093
LIMCH1	3	0.412	0	0	0.504	0.205
B3GNT5	3	0.412	0	0	0.621	0.295
DDHD1	3	0.4115	0	0	0.674	0.317
CLEC4E	3	0.4107	0	0	0.622	0.287
PTPN12	3	0.4094	0	0	0.851	0.491
LBHD2	3	0.4075	0	0	0.608	0.279
RGCC	3	0.4043	0	0	0.775	0.451
SDC2	3	0.402	0	0	0.795	0.453
GPRIN3	3	0.4016	0	0	0.857	0.484
ITGA6	3	0.4016	0	0	0.855	0.475
APOC1	3	0.3987	0	0	0.998	0.726
LOC106999829	3	0.3965	0	0	0.85	0.471
NFKBIA	3	0.396	0	0	0.756	0.476
ASAH1	3	0.3905	0	0	0.955	0.61
PRKAR2B	3	0.3902	0	0	0.702	0.365
SH3BGRL	3	0.39	0	0	0.95	0.665
TANC2	3	0.3898	0	0	0.493	0.185
CSTB	3	0.3888	0	0	0.969	0.741
FCER1G	3	0.3857	0	0	0.995	0.738
SLC6A6	3	0.383	0	0	0.912	0.558
ITGAX	3	0.3807	0	0	0.748	0.403
RTN4	3	0.3773	0	0	0.966	0.661
ADA2	3	0.3767	0	0	0.545	0.221
ACO1	3	0.3737	0	0	0.555	0.235
DNAJA1	3	0.3733	0	0	0.872	0.577
CD177	3	0.3727	0	0	0.773	0.403
MINK1	3	0.3725	0	0	0.751	0.406
QKI	3	0.3708	0	0	0.9	0.564
CLIC4	3	0.3704	0	0	0.739	0.397
IRAK3	3	0.3694	0	0	0.589	0.271
GRK3	3	0.3684	0	0	0.724	0.386
CACNB4	3	0.3681	0	0	0.54	0.239
SGMS1	3	0.3635	0	0	0.723	0.385
FFAR4	3	0.3611	0	0	0.687	0.343
CD14	3	0.3594	0	0	0.821	0.475
TLN1	3	0.3592	0	0	0.931	0.676
CLEC7A	3	0.3586	0	0	0.78	0.462
SEPTIN11	3	0.3586	0	0	0.905	0.577
EGR2	3	0.3572	0	0	0.534	0.274
JMJD1C	3	0.3568	0	0	0.811	0.478
EEF1A1	3	0.3566	0	0	0.924	0.685
TSPO	3	0.356	0	0	0.978	0.729
CD68	3	0.3556	0	0	0.93	0.58
UBB	3	0.3551	0	0	0.994	0.892
IL1B	3	0.3541	0	0	0.291	0.075
RTN3	3	0.354	0	0	0.945	0.633
STAC3	3	0.3535	0	0	0.8	0.461
NECAP2	3	0.3528	0	0	0.81	0.478
SAT1	3	0.3519	0	0	0.989	0.725
CHCHD6	3	0.3511	0	0	0.51	0.262
LOC114670446	3	0.3505	0	0	0.369	0.124
CCDC88A	3	0.35	0	0	0.827	0.489
FDX1	3	0.3488	0	0	0.807	0.505
LOC107000470	3	0.3473	0	0	0.661	0.335
TGOLN2	3	0.347	0	0	0.884	0.554
MYO6	3	0.3445	0	0	0.548	0.232
CD63	3	0.3438	0	0	0.992	0.794
KLF4	3	0.3435	0	0	0.686	0.388
VPS13C	3	0.3432	0	0	0.885	0.56
LOC114679488	3	0.3426	0	0	0.756	0.416
UPF3A	3	0.3417	0	0	0.71	0.377
STX12	3	0.341	0	0	0.63	0.313
CGNL1	3	0.3407	0	0	0.503	0.236
LCP1	3	0.3403	0	0	0.978	0.806
LONRF3	3	0.3402	0	0	0.508	0.236
LOC107000278	3	0.3396	0	0	0.328	0.14
GPR34	3	0.3395	0	0	0.797	0.47
VWA8	3	0.3387	0	0	0.467	0.198
EML4	3	0.3383	0	0	0.919	0.617
IGF2R	3	0.3373	0	0	0.729	0.396
LOC714576	3	0.3361	0	0	0.943	0.639
RASGEF1B	3	0.336	0	0	0.602	0.302
CD4	3	0.3358	0	0	0.81	0.518
AHR	3	0.3354	0	0	0.698	0.383
CCDC151	3	0.3349	0	0	0.544	0.256
CSGALNACT2	3	0.3344	0	0	0.7	0.362
ND3	3	0.3341	0	0	0.832	0.459
M6PR	3	0.3338	0	0	0.901	0.593
SH3BP5	3	0.3338	0	0	0.828	0.491
OLR1	3	0.3336	0	0	0.967	0.608
REEP3	3	0.3335	0	0	0.633	0.316
PRAP1	3	0.332	0	0	0.514	0.251
LOC716834	3	0.3314	0	0	0.636	0.323
FCGR1A	3	0.3307	0	0	0.708	0.381
RETN	3	0.3302	0	0	0.992	0.696
CPEB4	3	0.3298	0	0	0.787	0.443
CD46	3	0.3298	0	0	0.817	0.489
BAZ2B	3	0.3288	0	0	0.604	0.312
MAP3K8	3	0.3287	0	0	0.601	0.321
ECHDC1	3	0.328	0	0	0.723	0.4
LPP	3	0.3278	0	0	0.722	0.395
TCEAL9	3	0.3275	0	0	0.85	0.5
MS4A7	3	0.3275	0	0	0.815	0.481
LOC708443	3	0.3254	0	0	0.833	0.502
ADAM17	3	0.3252	0	0	0.669	0.349
TECR	3	0.325	0	0	0.85	0.497
ENPP1	3	0.3248	0	0	0.369	0.144
ETS2	3	0.3247	0	0	0.676	0.365
LY86	3	0.324	0	0	0.695	0.447
UBASH3B	3	0.3238	0	0	0.671	0.342
CYP27A1	3	0.3231	0	0	0.946	0.609
RAPH1	3	0.3224	0	0	0.507	0.234
GSAP	3	0.3223	0	0	0.686	0.368
MTPN	3	0.3218	0	0	0.834	0.519
PYGL	3	0.3211	0	0	0.551	0.262
MOCOS	3	0.318	0	0	0.366	0.182
KCNA3	3	0.3172	0	0	0.967	0.636
CD101	3	0.3169	0	0	0.661	0.348
LOC100427851	3	0.316	0	0	0.725	0.395
CDC42EP3	3	0.3157	0	0	0.709	0.387
MMD	3	0.3155	0	0	0.684	0.368
TKT	3	0.3155	0	0	0.938	0.664
FAM89A	3	0.3141	0	0	0.684	0.368
LOC106997161	3	0.3139	0	0	0.45	0.251
SDCBP	3	0.3138	0	0	0.939	0.621
ACSL4	3	0.3126	0	0	0.726	0.414
CAST	3	0.3121	0	0	0.931	0.67
TIMP2	3	0.3107	0	0	0.778	0.447
ZDHHC3	3	0.3107	0	0	0.677	0.367
FCHO2	3	0.3098	0	0	0.53	0.244
RDX	3	0.3089	0	0	0.626	0.336
NUPR1	3	0.3086	0	0	0.983	0.665
LSM6	3	0.3086	0	0	0.832	0.53
R3HDM2	3	0.3082	0	0	0.75	0.414
NCEH1	3	0.3061	0	0	0.562	0.283
LOC106992835	3	0.3058	0	0	0.764	0.416
HEXB	3	0.3058	0	0	0.969	0.64
C15H9orf16	3	0.3053	0	0	0.872	0.568
SLC29A1	3	0.3041	0	0	0.72	0.395
DPYD	3	0.3038	0	0	0.532	0.257
ZNF106	3	0.3025	0	0	0.684	0.362
HSPA5	3	0.3024	0	0	0.865	0.608
PILRA	3	0.3013	0	0	0.708	0.398
ENO3	3	0.3004	0	0	0.354	0.204
IL6ST	3	0.2993	0	0	0.702	0.391
FRMD4A	3	0.2977	0	0	0.507	0.239
BCL2A1	3	0.2968	0	0	0.695	0.409
CAMP	3	0.2967	0	0	0.829	0.536
GLUL	3	0.2962	0	0	0.914	0.573
AWAT2	3	0.296	0	0	0.389	0.173
SCARB2	3	0.2957	0	0	0.813	0.481
HADHA	3	0.2955	0	0	0.74	0.425
SNX1	3	0.2952	0	0	0.648	0.343
ALDH9A1	3	0.2948	0	0	0.865	0.542
DAB2	3	0.2947	0	0	0.675	0.376
GCA	3	0.2941	0	0	0.528	0.267
NCF1	3	0.2938	0	0	0.782	0.494
SLC36A4	3	0.2934	0	0	0.502	0.239
SLC11A1	3	0.2934	0	0	0.806	0.469
SPIRE1	3	0.2933	0	0	0.414	0.161
PHLDA2	3	0.2916	0	0	0.417	0.217
DDRGK1	3	0.2916	0	0	0.747	0.453
PDCD4	3	0.2912	0	0	0.706	0.407
SERPINA1	3	0.2908	0	0	0.887	0.545
SLAMF9	3	0.2902	0	0	0.47	0.218
GALNT12	3	0.2898	0	0	0.587	0.302
PLAUR	3	0.289	0	0	0.704	0.417
APIP	3	0.2888	0	0	0.606	0.322
PYCARD	3	0.2886	0	0	0.944	0.625
DUSP6	3	0.2883	0	0	0.585	0.342
GPX4	3	0.288	0	0	0.991	0.864
GSTP1	3	0.2876	0	0	0.981	0.816
SMAD9	3	0.2869	0	0	0.351	0.132
RNASEK	3	0.2856	0	0	0.973	0.75
MYO5A	3	0.2849	0	0	0.68	0.371
SLCO2B1	3	0.2844	0	0	0.723	0.411
PRDX1	3	0.284	0	0	0.949	0.673
ITGAV	3	0.2837	0	0	0.519	0.264
ACTB	3	0.2827	0	0	0.722	0.41
ELL2	3	0.2819	0	0	0.49	0.234
LRRFIP2	3	0.2812	0	0	0.554	0.282
MCTP1	3	0.2806	0	0	0.415	0.171
PCYOX1	3	0.2802	0	0	0.718	0.406
CLTC	3	0.2797	0	0	0.825	0.513
HSD17B4	3	0.2795	0	0	0.606	0.316
SORT1	3	0.2794	0	0	0.672	0.374
AGFG1	3	0.2785	0	0	0.752	0.448
ACTN1	3	0.2781	0	0	0.759	0.443
MTHFD1L	3	0.2781	0	0	0.533	0.265
ATP6V0A1	3	0.278	0	0	0.576	0.294
SECISBP2L	3	0.2779	0	0	0.471	0.199
ZFHX3	3	0.2775	0	0	0.635	0.352
BRI3	3	0.2773	0	0	0.979	0.746
SKAP2	3	0.2772	0	0	0.918	0.624
USP22	3	0.2767	0	0	0.727	0.421
GLIPR2	3	0.2762	0	0	0.943	0.638
LIPA	3	0.2757	0	0	0.767	0.444
OAZ1	3	0.2751	0	0	0.995	0.901
ETHE1	3	0.2735	0	0	0.77	0.458
P4HA1	3	0.2731	0	0	0.583	0.297
ATP6	3	0.2725	0	0	0.824	0.62
CD99	3	0.2725	0	0	0.523	0.22
MBD2	3	0.2717	0	0	0.829	0.519
FGD4	3	0.2707	0	0	0.507	0.251
MGLL	3	0.2703	0	0	0.523	0.27
SGMS2	3	0.2697	0	0	0.389	0.184
AMIGO2	3	0.2694	0	0	0.462	0.225
HVCN1	3	0.2693	0	0	0.665	0.384
GNS	3	0.2688	0	0	0.905	0.568
LNPEP	3	0.2682	0	0	0.859	0.544
CD44	3	0.2681	0	0	0.985	0.813
ND6	3	0.2674	0	0	0.603	0.263
MAFB	3	0.2663	0	0	0.613	0.37
ACAP2	3	0.266	0	0	0.867	0.561
CPM	3	0.2654	0	0	0.55	0.298
LYN	3	0.2651	0	0	0.821	0.517
TNFSF13	3	0.2644	0	0	0.926	0.603
OSBPL1A	3	0.2636	0	0	0.516	0.262
ITSN1	3	0.2636	0	0	0.4	0.172
CLEC4A	3	0.263	0	0	0.803	0.483
STMND1	3	0.2623	0	0	0.418	0.201
ITPK1	3	0.2622	0	0	0.674	0.393
PLEK	3	0.2613	0	0	0.728	0.447
ALOX5AP	3	0.2609	0	0	0.965	0.641
STOM	3	0.2608	0	0	0.574	0.301
GAS7	3	0.2602	0	0	0.647	0.353
USP36	3	0.2601	0	0	0.658	0.381
GOLGB1	3	0.2599	0	0	0.72	0.396
EXOC5	3	0.2598	0	0	0.636	0.343
MMP19	3	0.2584	0	0	0.378	0.197
DUSP1	3	0.2581	0	0	0.916	0.621
RIMKLB	3	0.258	0	0	0.363	0.15
ZFYVE26	3	0.2575	0	0	0.504	0.257
DNASE2B	3	0.2567	0	0	0.36	0.17
SEC31A	3	0.2567	0	0	0.783	0.479
NPC2	3	0.2561	0	0	0.972	0.691
CCL18	3	0.2555	0	0	0.286	0.102
PPDPF	3	0.2555	0	0	0.882	0.569
HLCS	3	0.2554	0	0	0.374	0.148
ABCA2	3	0.2554	0	0	0.458	0.224
GRB2	3	0.2554	0	0	0.83	0.534
SH3GLB1	3	0.2553	0	0	0.77	0.469
KIF13B	3	0.255	0	0	0.505	0.236
APOE	3	0.2547	0	0	0.98	0.684
ZFAND5	3	0.2532	0	0	0.752	0.457
RRAGD	3	0.2526	0	0	0.54	0.283
GMCL1	3	0.2517	0	0	0.595	0.313
LOC107000055	3	0.2511	0	0	0.61	0.346
CXCL16	3	0.2508	0	0	0.937	0.605
SIPA1L1	3	0.2505	0	0	0.482	0.237
C1QA	4	1.9656	0	0	0.843	0.301
TMEM176B	4	1.8857	0	0	0.809	0.078
CPVL	4	1.7242	0	0	0.819	0.169
TMEM176A	4	1.7109	0	0	0.753	0.054
C1QC	4	1.656	0	0	0.782	0.32
MARCKS	4	1.6124	0	0	0.788	0.128
C1QB	4	1.5225	0	0	0.813	0.413
CPM	4	1.5091	0	0	0.732	0.32
LGMN	4	1.2637	0	0	0.737	0.377
SELENOP	4	1.2338	0	0	0.71	0.337
FOLR2	4	1.2068	0	0	0.408	0.007
SOD2	4	1.1725	0	0	0.655	0.453
FOS	4	1.1341	0	0	0.626	0.398
ADAMDEC1	4	1.1169	0	0	0.481	0.159
TREM2	4	1.1006	0	0	0.546	0.048
CSF1R	4	1.0927	0	0	0.821	0.419
GPNMB	4	1.0796	0	0	0.83	0.591
PLD3	4	1.0355	0	0	0.639	0.253
GPX1	4	1.0334	0	0	0.964	0.706
CST3	4	1.003	0	0	0.731	0.355
MAMU-DQB1	4	0.9516	0	0	0.945	0.705
OLFML3	4	0.9456	0	0	0.473	0.056
RARRES1	4	0.9439	0	0	0.452	0.159
JUNB	4	0.9391	0	0	0.81	0.549
SGK1	4	0.9336	0	0	0.703	0.362
MAMU-DRB5	4	0.9043	0	0	0.961	0.736
LOC100430627	4	0.8931	0	0	0.231	0.066
RGS1	4	0.8928	0	0	0.46	0.091
MAMU-DQA1	4	0.8789	0	0	0.866	0.62
ABCA6	4	0.8729	0	0	0.449	0.215
IGSF6	4	0.8725	0	0	0.774	0.453
ZFP36L1	4	0.8712	0	0	0.78	0.423
MAMU-DRB1	4	0.8611	0	0	0.975	0.775
MAMU-DMB	4	0.8607	0	0	0.778	0.453
IFI30	4	0.8575	0	0	0.932	0.691
GPR183	4	0.8409	0	0	0.576	0.13
CTSC	4	0.8361	0	0	0.798	0.534
MAFB	4	0.8343	0	0	0.711	0.396
MAMU-DMA	4	0.8332	0	0	0.914	0.66
FUCA1	4	0.8332	0	0	0.693	0.443
CD93	4	0.8199	0	0	0.455	0.063
LOC114669810	4	0.8191	0	0	0.949	0.748
LOC114675357	4	0.8074	0	0	0.94	0.738
FOSB	4	0.8073	0	0	0.587	0.374
MAMU-DPB	4	0.7999	0	0	0.638	0.341
LIPA	4	0.7981	0	0	0.681	0.487
CD74	4	0.7888	0	0	0.995	0.826
MAMU-DRA	4	0.7827	0	0	0.992	0.801
RGS10	4	0.7642	0	0	0.568	0.157
CTSB	4	0.7623	0	0	0.948	0.745
LOC697689	4	0.7602	0	0	0.583	0.176
CTSL	4	0.7601	0	0	0.459	0.261
CCL4L1	4	0.7415	0	0	0.197	0.053
ZFP36	4	0.7352	0	0	0.869	0.714
APOE	4	0.7151	0	0	0.97	0.721
ECM1	4	0.7146	0	0	0.38	0.059
ATF3	4	0.7106	0	0	0.493	0.265
C3	4	0.7052	0	0	0.29	0.051
CTSH	4	0.7041	0	0	0.75	0.505
ABCA1	4	0.6942	0	0	0.521	0.262
SLC8A1	4	0.6928	0	0	0.473	0.141
EGR1	4	0.69	0	0	0.361	0.099
ALCAM	4	0.6733	0	0	0.633	0.367
RNASE6	4	0.6724	0	0	0.667	0.393
GAS6	4	0.6602	0	0	0.361	0.048
NAAA	4	0.6581	0	0	0.671	0.421
PTPRE	4	0.65	0	0	0.385	0.076
IER2	4	0.6398	0	0	0.656	0.457
CDKN1A	4	0.637	0	0	0.386	0.121
LOC716834	4	0.6213	0	0	0.586	0.364
MEF2C	4	0.62	0	0	0.463	0.148
PLA2G2D	4	0.6159	0	0	0.209	0.024
PLAU	4	0.6119	0	0	0.402	0.179
DAB2	4	0.5986	0	0	0.615	0.415
TGFBI	4	0.5986	0	0	0.424	0.184
UCP2	4	0.5896	0	0	0.638	0.429
SLC39A10	4	0.5894	0	0	0.489	0.223
PLXNC1	4	0.5892	0	0	0.397	0.076
LGALS3	4	0.5819	0	0	0.94	0.785
NR4A1	4	0.5796	0	0	0.247	0.057
HACD4	4	0.574	0	0	0.595	0.341
TYROBP	4	0.572	0	0	0.973	0.765
RB1	4	0.5706	0	0	0.487	0.235
P2RY13	4	0.5696	0	0	0.462	0.248
SCN1B	4	0.5688	0	0	0.384	0.086
IER3	4	0.5565	0	0	0.266	0.087
PRCP	4	0.556	0	0	0.694	0.466
STAB1	4	0.5513	0	0	0.154	0.007
DPYSL2	4	0.5473	0	0	0.605	0.359
NPC2	4	0.5464	0	0	0.94	0.727
ABHD12	4	0.5373	0	0	0.504	0.274
MEF2A	4	0.5358	0	0	0.643	0.432
TLR4	4	0.5332	0	0	0.669	0.439
PKIB	4	0.5315	0	0	0.407	0.164
FN1	4	0.5309	0	0	0.588	0.36
TSPAN4	4	0.5299	0	0	0.369	0.15
IQGAP2	4	0.5249	0	0	0.524	0.296
KCTD12	4	0.5241	0	0	0.633	0.418
AHR	4	0.5231	0	0	0.624	0.425
CD84	4	0.5223	0	0	0.528	0.182
CYBRD1	4	0.522	0	0	0.306	0.04
FGL2	4	0.5213	0	0	0.488	0.282
PLTP	4	0.5209	0	0	0.349	0.19
PDGFB	4	0.5093	0	0	0.26	0.015
RAB31	4	0.504	0	0	0.809	0.6
LHFPL2	4	0.5023	0	0	0.4	0.176
TGFBR1	4	0.4996	0	0	0.518	0.281
AHNAK	4	0.4971	0	0	0.799	0.632
PLBD1	4	0.4943	0	0	0.377	0.106
SAT1	4	0.4934	0	0	0.955	0.759
IFNGR2	4	0.4879	0	0	0.439	0.229
IL13RA1	4	0.4768	0	0	0.615	0.426
ARL4C	4	0.4756	0	0	0.531	0.226
PAPSS2	4	0.4718	0	0	0.295	0.053
FCGR2B	4	0.4662	0	0	0.533	0.346
MTSS1	4	0.4654	0	0	0.336	0.075
VIM	4	0.462	0	0	0.988	0.929
ADAP2	4	0.459	0	0	0.412	0.211
DUSP1	4	0.4587	0	0	0.824	0.661
RNF130	4	0.4582	0	0	0.739	0.561
F13A1	4	0.4561	0	0	0.271	0.089
C5AR1	4	0.4528	0	0	0.706	0.514
YWHAH	4	0.4493	0	0	0.832	0.669
RBPJ	4	0.4489	0	0	0.701	0.492
ATP6V0A1	4	0.4459	0	0	0.516	0.331
PADI2	4	0.4439	0	0	0.221	0.028
SDCBP	4	0.4435	0	0	0.848	0.664
IL18	4	0.4431	0	0	0.307	0.078
METRNL	4	0.4374	0	0	0.536	0.354
GLDN	4	0.4363	0	0	0.17	0.029
TLR2	4	0.4348	0	0	0.53	0.357
YBX3	4	0.4328	0	0	0.477	0.277
OTULINL	4	0.4297	0	0	0.339	0.12
RNASET2	4	0.4253	0	0	0.848	0.692
SCARB2	4	0.4192	0	0	0.676	0.528
ZEB2	4	0.4184	0	0	0.694	0.522
ATP2B1	4	0.4175	0	0	0.505	0.299
EPB41L3	4	0.4173	0	0	0.31	0.115
AIF1	4	0.4109	0	0	0.846	0.635
EVA1B	4	0.4095	0	0	0.319	0.116
IER5L	4	0.4065	0	0	0.274	0.089
HERPUD1	4	0.401	0	0	0.653	0.493
FTL	4	0.4009	0	0	0.999	0.927
TNFAIP8L3	4	0.3942	0	0	0.321	0.148
LILRB3	4	0.3935	0	0	0.478	0.311
NCAM1	4	0.3888	0	0	0.304	0.093
CD86	4	0.3831	0	0	0.315	0.113
GADD45B	4	0.3829	0	0	0.282	0.118
TNS1	4	0.3828	0	0	0.198	0.013
SMAP2	4	0.3824	0	0	0.589	0.429
SGPL1	4	0.3807	0	0	0.35	0.16
MCL1	4	0.3803	0	0	0.767	0.641
LTC4S	4	0.3799	0	0	0.344	0.046
SRGN	4	0.3798	0	0	0.953	0.838
MS4A7	4	0.3795	0	0	0.72	0.526
LRP11	4	0.3793	0	0	0.338	0.172
TPP1	4	0.3783	0	0	0.751	0.599
FPR3	4	0.376	0	0	0.218	0.03
MMP2	4	0.3756	0	0	0.328	0.164
TPPP3	4	0.3723	0	0	0.154	0.051
ID3	4	0.3714	0	0	0.222	0.071
ASAH1	4	0.3692	0	0	0.845	0.657
TSPAN33	4	0.3652	0	0	0.186	0.024
P2RY6	4	0.3624	0	0	0.16	0.014
CTSA	4	0.3623	0	0	0.83	0.671
LOC106993196	4	0.3515	0	0	0.962	0.816
CMKLR1	4	0.3501	0	0	0.179	0.011
P2RY12	4	0.3421	0	0	0.201	0.043
NR4A2	4	0.3407	0	0	0.237	0.082
UPK3A	4	0.3382	0	0	0.22	0.072
EMP3	4	0.3374	0	0	0.928	0.88
PMP22	4	0.3341	0	0	0.2	0.029
GASK1B	4	0.334	0	0	0.178	0.025
RELL1	4	0.3274	0	0	0.281	0.131
REEP5	4	0.3228	0	0	0.539	0.35
IL10RA	4	0.3189	0	0	0.394	0.193
CALCRL	4	0.3158	0	0	0.216	0.075
LOC106993296	4	0.3123	0	0	0.194	0.045
NFAM1	4	0.3113	0	0	0.24	0.086
LAT2	4	0.2998	0	0	0.299	0.104
ARID5B	4	0.298	0	0	0.247	0.075
CCR1	4	0.2979	0	0	0.214	0.089
PLXNB2	4	0.2813	0	0	0.2	0.063
TBXAS1	4	0.2795	0	0	0.158	0.022
CREB5	4	0.2789	0	0	0.179	0.066
LOC705884	4	0.2783	0	0	0.176	0.028
SNX29	4	0.2744	0	0	0.251	0.113
SIGLEC14	4	0.273	0	0	0.196	0.058
JAML	4	0.2714	0	0	0.21	0.056
UBC	4	0.2701	0	0	0.948	0.908
NLRP3	4	0.2681	0	0	0.175	0.057
NABP1	4	0.2578	0	0	0.209	0.075
RGL1	4	0.2568	0	0	0.161	0.03
RASSF2	4	0.2566	0	0	0.247	0.091
SLCO2B1	4	0.436	6.3442e-308	2.558e-303	0.615	0.454
DNMT1	4	0.3427	7.3948e-306	2.9816e-301	0.518	0.346
CD59	4	0.3915	3.4122e-303	1.3758e-298	0.558	0.396
LOC718777	4	0.355	1.5406e-301	6.2116e-297	0.91	0.752
PXDC1	4	0.4151	2.4426e-300	9.8485e-296	0.348	0.195
TNFSF13B	4	0.3341	5.7543e-300	2.3201e-295	0.58	0.393
RASL10A	4	0.3098	8.8517e-299	3.569e-294	0.233	0.104
GSTP1	4	0.323	2.4078e-297	9.7083e-293	0.938	0.839
SELPLG	4	0.3561	2.9718e-294	1.1982e-289	0.498	0.331
QKI	4	0.3477	5.8123e-294	2.3435e-289	0.758	0.611
C1H1orf162	4	0.3733	6.4772e-294	2.6116e-289	0.722	0.563
GPR34	4	0.4387	7.7661e-290	3.1313e-285	0.659	0.516
PPT1	4	0.3478	1.1558e-287	4.6602e-283	0.701	0.543
NFE2L2	4	0.3828	1.4564e-284	5.8724e-280	0.549	0.393
ACP5	4	0.5408	3.064e-281	1.2354e-276	0.551	0.413
SESN3	4	0.3012	4.3506e-276	1.7541e-271	0.294	0.151
LOC718403	4	0.3415	2.6074e-270	1.0513e-265	0.291	0.152
SWAP70	4	0.3361	3.0223e-270	1.2186e-265	0.414	0.259
IL6R	4	0.2931	1.2468e-269	5.027e-265	0.333	0.182
PPP1R15A	4	0.5399	4.2926e-269	1.7308e-264	0.644	0.513
CD14	4	0.4364	3.6911e-262	1.4882e-257	0.694	0.524
PLEKHO1	4	0.3039	1.6881e-261	6.8063e-257	0.351	0.198
TRPM2	4	0.2959	2.6148e-257	1.0543e-252	0.258	0.129
CTSK	4	1.0311	5.1837e-254	2.0901e-249	0.18	0.076
BRI3	4	0.3045	9.1168e-253	3.6759e-248	0.937	0.777
FCHO2	4	0.3825	2.2639e-252	9.1279e-248	0.431	0.284
INSIG1	4	0.3247	1.4575e-247	5.8768e-243	0.272	0.136
KDM7A	4	0.2529	1.564e-246	6.3062e-242	0.302	0.162
LYZ	4	0.3432	1.4536e-241	5.8611e-237	0.715	0.544
PLA2G7	4	0.3591	2.5527e-236	1.0292e-231	0.249	0.128
CREG1	4	0.382	3.0324e-236	1.2227e-231	0.564	0.437
RAC1	4	0.255	7.4922e-230	3.0209e-225	0.895	0.767
CCNL1	4	0.4182	2.6732e-228	1.0778e-223	0.625	0.503
CSTB	4	0.2664	8.7413e-228	3.5245e-223	0.919	0.772
CLEC7A	4	0.351	8.1989e-227	3.3058e-222	0.659	0.507
GAS7	4	0.3612	2.3956e-225	9.6591e-221	0.529	0.394
MYADM	4	0.3932	1.3963e-223	5.6297e-219	0.519	0.376
SDC2	4	0.3535	1.008e-222	4.0644e-218	0.651	0.501
NINJ1	4	0.344	1.472e-222	5.9351e-218	0.378	0.242
LOC107000013	4	0.4327	1.7439e-221	7.0315e-217	0.506	0.357
CYP27A1	4	0.2941	2.1726e-221	8.7597e-217	0.828	0.656
ADAM9	4	0.3187	2.2249e-220	8.9708e-216	0.387	0.251
IL1B	4	0.4172	1.2664e-219	5.106e-215	0.213	0.105
RAB32	4	0.3098	2.0639e-215	8.3215e-211	0.459	0.324
MID1IP1	4	0.2626	6.064e-215	2.445e-210	0.272	0.148
CD4	4	0.3184	1.9946e-211	8.0422e-207	0.699	0.559
KLF6	4	0.292	2.5594e-209	1.0319e-204	0.842	0.755
LIMS1	4	0.3058	1.8367e-208	7.4054e-204	0.455	0.322
ZFHX3	4	0.3528	2.5993e-208	1.048e-203	0.526	0.391
MPP1	4	0.3346	6.9482e-208	2.8015e-203	0.444	0.313
SIRPA	4	0.3188	1.0397e-206	4.1921e-202	0.589	0.456
MFSD1	4	0.324	1.3583e-206	5.4768e-202	0.489	0.358
NUPR1	4	0.2554	7.1016e-206	2.8634e-201	0.932	0.706
SOAT1	4	0.3315	7.9214e-206	3.1939e-201	0.459	0.325
ATP6V1B2	4	0.3318	7.1805e-205	2.8952e-200	0.585	0.46
S100A10	4	0.4216	6.7118e-201	2.7062e-196	0.891	0.85
SAMHD1	4	0.2704	5.7525e-198	2.3194e-193	0.724	0.579
CEBPA	4	0.3249	2.1638e-197	8.7243e-193	0.641	0.512
CYFIP1	4	0.3151	4.286e-197	1.7281e-192	0.415	0.287
LITAF	4	0.3399	1.0691e-196	4.3107e-192	0.589	0.465
ATP6V0B	4	0.2652	3.803e-196	1.5334e-191	0.78	0.662
CEBPD	4	0.3531	3.7623e-193	1.5169e-188	0.3	0.182
CTSZ	4	0.3098	2.79e-190	1.1249e-185	0.778	0.665
PELI1	4	0.3461	3.2888e-189	1.326e-184	0.374	0.249
BLOC1S6	4	0.2662	3.1154e-178	1.2561e-173	0.372	0.246
MNDA	4	0.2545	3.1323e-176	1.2629e-171	0.786	0.635
NPC1	4	0.2991	1.7925e-175	7.2272e-171	0.296	0.182
NFKBIA	4	0.5712	3.9359e-175	1.5869e-170	0.607	0.517
GRN	4	0.2833	1.144e-174	4.6126e-170	0.911	0.734
HIF1A	4	0.3243	1.4278e-174	5.7567e-170	0.559	0.446
RAPH1	4	0.3188	1.7344e-173	6.9931e-169	0.392	0.273
MTHFD2	4	0.3211	2.1601e-170	8.7094e-166	0.397	0.273
MAMU-DPA	4	0.2743	1.0959e-168	4.4186e-164	0.255	0.147
SH3D21	4	0.278	2.6679e-165	1.0757e-160	0.275	0.165
ATP6	4	0.2762	7.9497e-165	3.2053e-160	0.775	0.648
NCOA4	4	0.347	5.5482e-164	2.237e-159	0.578	0.47
DNASE2B	4	0.2656	4.7461e-163	1.9136e-158	0.309	0.195
BACH1	4	0.2752	1.1539e-159	4.6527e-155	0.386	0.269
AXL	4	0.2858	2.2518e-159	9.0793e-155	0.432	0.306
TPM4	4	0.265	2.5147e-159	1.0139e-154	0.431	0.311
PITPNA	4	0.2729	4.4554e-158	1.7964e-153	0.469	0.353
CHIT1	4	0.4972	2.8337e-155	1.1426e-150	0.313	0.477
CD36	4	0.2997	7.8135e-154	3.1504e-149	0.709	0.577
AP1B1	4	0.2994	1.5312e-153	6.1739e-149	0.483	0.371
AHNAK2	4	0.2841	6.3459e-153	2.5587e-148	0.222	0.125
LOC114672574	4	0.2877	6.9504e-153	2.8024e-148	0.361	0.242
2021-03-01	4	0.2713	2.8705e-152	1.1574e-147	0.509	0.39
ARHGAP18	4	0.3155	5.9504e-151	2.3992e-146	0.613	0.505
TUBB6	4	0.3057	4.2549e-147	1.7156e-142	0.397	0.289
RBM47	4	0.3104	7.7344e-147	3.1185e-142	0.388	0.279
TXNRD1	4	0.4335	2.5715e-146	1.0368e-141	0.376	0.269
SLC44A1	4	0.308	4.2416e-145	1.7102e-140	0.355	0.245
PALLD	4	0.2964	1.7316e-143	6.9817e-139	0.24	0.143
FNIP2	4	0.4087	1.4618e-139	5.8938e-135	0.297	0.196
GLTP	4	0.2729	2.0362e-138	8.21e-134	0.465	0.358
JUN	4	0.2732	9.9561e-136	4.0143e-131	0.719	0.599
SLC43A3	4	0.2589	1.2877e-135	5.192e-131	0.276	0.176
C3AR1	4	0.2762	2.2124e-131	8.9204e-127	0.505	0.396
SLC40A1	4	0.2581	1.5405e-130	6.2113e-126	0.203	0.118
TFEC	4	0.273	7.7472e-130	3.1237e-125	0.372	0.27
DNASE2	4	0.3442	4.6666e-128	1.8816e-123	0.544	0.458
SORBS3	4	0.2561	7.971e-126	3.2139e-121	0.334	0.234
SNX9	4	0.3102	3.0442e-123	1.2274e-118	0.358	0.26
GSN	4	0.2847	5.952e-121	2.3999e-116	0.46	0.356
IDH1	4	0.2573	1.6144e-120	6.5091e-116	0.522	0.426
RAB1A	4	0.2612	2.7528e-120	1.1099e-115	0.53	0.435
CXCL8	4	0.273	1.5682e-119	6.3229e-115	0.195	0.111
OTUD1	4	0.3766	1.2678e-116	5.1117e-112	0.361	0.264
NADK	4	0.2672	2.5744e-116	1.038e-111	0.353	0.255
LOC100427851	4	0.2518	5.4906e-113	2.2138e-108	0.539	0.444
EGR2	4	0.3416	2.9498e-109	1.1894e-104	0.407	0.312
LOC107000925	4	0.2884	7.5631e-102	3.0495e-97	0.387	0.296
RHOB	4	0.2552	4.5065e-101	1.817e-96	0.304	0.213
HMGN3	4	0.2573	5.3889e-98	2.1728e-93	0.508	0.435
PMAIP1	4	0.2855	8.2344e-98	3.3201e-93	0.332	0.244
RHOQ	4	0.2656	6.2413e-94	2.5165e-89	0.364	0.279
LOC100424064	4	0.3925	1.1445e-91	4.6146e-87	0.153	0.087
KLF4	4	0.2722	2.9282e-90	1.1806e-85	0.516	0.432
LOC106995978	4	0.2521	4.4037e-84	1.7756e-79	0.549	0.461
NFKBIZ	4	0.3551	5.1513e-84	2.077e-79	0.426	0.35
FCGR3	4	0.2545	1.0338e-71	4.1682e-67	0.398	0.329
CHCHD6	4	0.2892	7.975e-65	3.2155e-60	0.372	0.298
ITGAX	4	0.2655	9.4855e-53	3.8246e-48	0.512	0.456
LMNA	4	0.3141	9.0052e-52	3.6309e-47	0.561	0.522
LOC106996627	4	0.6146	2.0809e-48	8.3902e-44	0.735	0.699
LOC107000055	4	0.2888	1.9971e-44	8.0523e-40	0.432	0.387
CRIP1	4	0.2539	3.3715e-17	1.3594e-12	0.924	0.929
MT2A	4	0.2514	9.9543e-08	0.004	0.327	0.367
LYZ	5	0.6712	0	0	0.949	0.537
DST	5	0.6322	0	0	0.954	0.565
MRC1	5	0.6135	0	0	0.964	0.689
ATP8	5	0.5849	0	0	0.792	0.269
CHIT1	5	0.5721	0	0	0.874	0.455
ND4	5	0.5633	0	0	0.891	0.662
ND4L	5	0.5483	0	0	0.817	0.392
HIPK2	5	0.5402	0	0	0.955	0.587
YBX1	5	0.5367	0	0	0.973	0.784
PECAM1	5	0.535	0	0	0.963	0.65
MARCO	5	0.5246	0	0	0.791	0.412
APP	5	0.5217	0	0	0.959	0.643
LTA4H	5	0.5117	0	0	0.965	0.681
PTGDS	5	0.5046	0	0	0.782	0.351
CRYBG3	5	0.4984	0	0	0.873	0.372
APOC2	5	0.4973	0	0	0.735	0.315
DENND4C	5	0.4923	0	0	0.915	0.447
SHTN1	5	0.49	0	0	0.954	0.61
AKAP9	5	0.4888	0	0	0.965	0.647
GPAM	5	0.474	0	0	0.851	0.345
LOC695267	5	0.4697	0	0	0.949	0.553
LOC106995978	5	0.4639	0	0	0.918	0.448
CDH1	5	0.4633	0	0	0.896	0.44
NRP2	5	0.4625	0	0	0.928	0.537
TTC3	5	0.4606	0	0	0.884	0.421
MPC2	5	0.4577	0	0	0.945	0.583
FABP4	5	0.4562	0	0	0.961	0.634
NRIP1	5	0.4554	0	0	0.964	0.642
MCM7	5	0.4552	0	0	0.859	0.392
MSR1	5	0.4547	0	0	0.918	0.468
IRS2	5	0.4521	0	0	0.904	0.451
THBS1	5	0.4483	0	0	0.558	0.156
ARHGEF28	5	0.4471	0	0	0.834	0.307
COX3	5	0.4446	0	0	0.977	0.709
CD36	5	0.441	0	0	0.945	0.569
CHI3L1	5	0.4404	0	0	0.806	0.326
FHL1	5	0.4402	0	0	0.912	0.462
PABPC1	5	0.4398	0	0	0.978	0.812
PROS1	5	0.4395	0	0	0.897	0.434
FOS	5	0.4358	0	0	0.879	0.39
ARHGAP18	5	0.4254	0	0	0.904	0.495
CYBB	5	0.4228	0	0	0.956	0.667
COX2	5	0.4197	0	0	0.954	0.694
PLXDC2	5	0.4166	0	0	0.959	0.649
C5AR1	5	0.4148	0	0	0.921	0.507
CD163	5	0.4142	0	0	0.955	0.622
WLS	5	0.4126	0	0	0.854	0.361
ND2	5	0.4096	0	0	0.976	0.678
LOC100424064	5	0.4075	0	0	0.296	0.082
LIMCH1	5	0.4074	0	0	0.704	0.236
RMDN3	5	0.4056	0	0	0.943	0.601
ANXA5	5	0.4038	0	0	0.964	0.731
COLEC12	5	0.4036	0	0	0.891	0.45
ZC3H13	5	0.3964	0	0	0.954	0.6
PPARG	5	0.3945	0	0	0.946	0.553
LRP1	5	0.3921	0	0	0.962	0.651
ND1	5	0.3913	0	0	0.972	0.684
CDC42BPB	5	0.3903	0	0	0.857	0.366
TCF7L2	5	0.3862	0	0	0.939	0.539
ZNF704	5	0.3856	0	0	0.863	0.373
BEX3	5	0.3834	0	0	0.955	0.617
GPRIN3	5	0.3818	0	0	0.938	0.529
CTSS	5	0.3804	0	0	0.966	0.736
LOC702067	5	0.38	0	0	0.321	0.078
RAB13	5	0.3756	0	0	0.906	0.49
GPCPD1	5	0.3748	0	0	0.96	0.643
ALDH2	5	0.3731	0	0	0.962	0.696
LIMA1	5	0.3719	0	0	0.784	0.337
ABHD5	5	0.3697	0	0	0.866	0.389
RAB11FIP1	5	0.3695	0	0	0.939	0.578
CD9-1	5	0.3692	0	0	0.949	0.626
SMC6	5	0.3682	0	0	0.926	0.531
B3GNT5	5	0.3682	0	0	0.807	0.331
BTG2	5	0.3678	0	0	0.914	0.498
PTPN12	5	0.3675	0	0	0.935	0.534
VAPA	5	0.367	0	0	0.963	0.697
OSBPL11	5	0.3666	0	0	0.957	0.647
LY75	5	0.3652	0	0	0.864	0.398
RGCC	5	0.3632	0	0	0.908	0.488
ITGA6	5	0.3631	0	0	0.928	0.521
CCL15	5	0.363	0	0	0.928	0.539
FER1L6	5	0.3576	0	0	0.481	0.118
UBASH3B	5	0.3574	0	0	0.852	0.378
ZFYVE16	5	0.3566	0	0	0.886	0.433
HBEGF	5	0.3553	0	0	0.707	0.305
CXCL8	5	0.3526	0	0	0.431	0.103
SLC6A6	5	0.3515	0	0	0.949	0.603
MCEMP1	5	0.3512	0	0	0.964	0.658
EEF1A1	5	0.3504	0	0	0.977	0.714
MMD	5	0.3499	0	0	0.853	0.402
ND3	5	0.3498	0	0	0.889	0.506
CD46	5	0.3493	0	0	0.923	0.527
DDHD1	5	0.3471	0	0	0.832	0.358
AHR	5	0.3468	0	0	0.882	0.417
TLN1	5	0.3426	0	0	0.973	0.708
CSGALNACT2	5	0.3424	0	0	0.871	0.399
COX1	5	0.3416	0	0	0.971	0.688
TGM2	5	0.3411	0	0	0.896	0.481
CGNL1	5	0.3396	0	0	0.689	0.264
TREM1	5	0.3365	0	0	0.961	0.652
IRAK3	5	0.3353	0	0	0.797	0.305
NCF2	5	0.3347	0	0	0.93	0.547
FNDC3B	5	0.3344	0	0	0.936	0.537
IGF2R	5	0.333	0	0	0.882	0.433
G0S2	5	0.3298	0	0	0.75	0.359
SCD	5	0.3296	0	0	0.522	0.167
SGMS1	5	0.3289	0	0	0.862	0.424
TANC2	5	0.3288	0	0	0.696	0.217
ENPP1	5	0.3283	0	0	0.583	0.165
ACO1	5	0.3271	0	0	0.754	0.269
ABCG1	5	0.3271	0	0	0.947	0.579
M6PR	5	0.3271	0	0	0.944	0.632
FOSB	5	0.3264	0	0	0.805	0.368
SH3BP5	5	0.326	0	0	0.923	0.531
ZDHHC3	5	0.3227	0	0	0.843	0.401
REEP3	5	0.3196	0	0	0.821	0.35
SDC2	5	0.3191	0	0	0.882	0.494
LCP1	5	0.3176	0	0	0.983	0.828
EGR2	5	0.3168	0	0	0.735	0.3
CD302	5	0.3153	0	0	0.928	0.54
DNAJA1	5	0.3152	0	0	0.941	0.613
TGOLN2	5	0.3151	0	0	0.939	0.595
ZEB2	5	0.3143	0	0	0.908	0.515
SEPTIN11	5	0.3118	0	0	0.955	0.617
LPP	5	0.3109	0	0	0.877	0.431
NFKBIZ	5	0.3105	0	0	0.743	0.339
APLP2	5	0.3102	0	0	0.961	0.698
CAST	5	0.3098	0	0	0.966	0.702
FUOM	5	0.3094	0	0	0.954	0.649
MINK1	5	0.3091	0	0	0.89	0.445
MTPN	5	0.3086	0	0	0.929	0.556
CITED2	5	0.3064	0	0	0.897	0.502
GPNMB	5	0.3059	0	0	0.929	0.589
CLIC4	5	0.3049	0	0	0.872	0.436
LOC114679488	5	0.3048	0	0	0.89	0.455
CPM	5	0.3037	0	0	0.721	0.324
VPS13C	5	0.3033	0	0	0.952	0.599
ECHDC1	5	0.3032	0	0	0.87	0.436
LBHD2	5	0.3027	0	0	0.77	0.316
MYO6	5	0.3024	0	0	0.757	0.265
GRK3	5	0.3019	0	0	0.86	0.425
FFAR4	5	0.3002	0	0	0.844	0.382
JMJD1C	5	0.2977	0	0	0.922	0.517
ADAM17	5	0.2976	0	0	0.845	0.384
JUN	5	0.2965	0	0	0.935	0.592
MYO5A	5	0.2958	0	0	0.862	0.404
[truncated: 8,025 more rows]
