# Supplementary material for: Myeloid cell interferon responses correlate with clearance of SARS-CoV-2
Source: Nat Commun. 2022 Feb 3;13:679. doi: 10.1038/s41467-022-28315-7 (PMC8814034; doi:10.1038/s41467-022-28315-7)
Supplement: Supplementary file 5 — Supplementary Dataset 2 [file 41467_2022_28315_MOESM5_ESM.xlsx]

## Sheet: Supplementary data 2
gene	cluster	avg_logFC	p_val	p_val_adj	pct1	pct2
COX2.1	0	2.2429	0	0	0.439	0.063
COX1.1	0	2.1217	0	0	0.447	0.074
COX3.1	0	2.0925	0	0	0.469	0.126
ND4.1	0	2.0563	0	0	0.453	0.084
ATP6.1	0	1.8304	0	0	0.439	0.065
ND1.1	0	1.6668	0	0	0.496	0.192
IFI6	0	1.3898	0	0	0.997	0.745
MX1	0	1.2773	0	0	0.978	0.518
ND3.1	0	1.1228	0	0	0.426	0.078
ND2.1	0	1.1001	0	0	0.498	0.203
OAS2	0	1.0094	0	0	0.866	0.307
IFIT1	0	0.9984	0	0	0.719	0.178
IFIT3	0	0.9363	0	0	0.826	0.304
HERC5	0	0.91	0	0	0.796	0.286
IFIT2	0	0.8864	0	0	0.675	0.284
LGALS3BP	0	0.8539	0	0	0.927	0.618
RNF213	0	0.8182	0	0	0.93	0.58
MX2	0	0.7727	0	0	0.753	0.226
SIGLEC1	0	0.699	0	0	0.708	0.244
OAS1	0	0.6648	0	0	0.577	0.169
LOC716161	0	0.6613	0	0	0.963	0.773
IFI44	0	0.6511	0	0	0.736	0.303
LY6E-1	0	0.6006	0	0	0.928	0.682
ENSMMUG00000028703	0	0.5959	0	0	0.967	0.835
SLFN5	0	0.5949	0	0	0.583	0.159
SAMHD1	0	0.5847	0	0	0.899	0.635
ISG15	0	0.5803	0	0	0.852	0.248
DDX58	0	0.5745	0	0	0.531	0.164
OAS3	0	0.5669	0	0	0.541	0.164
LOC106995754	0	0.5594	0	0	0.21	0.111
STAT1	0	0.5578	0	0	0.825	0.496
SERPINE1	0	0.5496	0	0	0.672	0.384
IFI16	0	0.5213	0	0	0.889	0.665
DDX60L	0	0.5162	0	0	0.62	0.315
LOC100427967	0	0.5112	0	0	0.737	0.434
PLAC8	0	0.4964	0	0	0.992	0.888
ND4L.1	0	0.4807	0	0	0.258	0.023
PTGDS	0	0.4685	0	0	0.563	0.43
LOC114671738	0	0.4637	0	0	0.563	0.229
FAM129A	0	0.4542	0	0	0.691	0.423
HELZ2	0	0.4488	0	0	0.477	0.151
LOC114680366	0	0.4392	0	0	0.441	0.126
ODF3B	0	0.4383	0	0	0.718	0.433
EIF2AK2	0	0.4323	0	0	0.549	0.246
ANPEP	0	0.4302	0	0	0.624	0.428
LOC109910387	0	0.4287	0	0	0.982	0.892
IFI44L	0	0.4221	0	0	0.491	0.166
LOC719250	0	0.4181	0	0	0.638	0.513
NT5C3A	0	0.4157	0	0	0.703	0.463
PARP14	0	0.4149	0	0	0.653	0.394
SAMD9L	0	0.4132	0	0	0.687	0.421
IGF1	0	0.413	0	0	0.386	0.238
SMC6	0	0.4058	0	0	0.841	0.622
EPSTI1	0	0.3984	0	0	0.599	0.245
UBE2L6	0	0.3904	0	0	0.559	0.283
ADAR	0	0.3899	0	0	0.805	0.569
OASL	0	0.3871	0	0	0.474	0.184
MAMU-AG	0	0.3845	0	0	0.992	0.952
HERC6	0	0.3838	0	0	0.389	0.1
LOC694538	0	0.3827	0	0	0.506	0.201
SHISA5	0	0.3822	0	0	0.789	0.575
TNFSF13B	0	0.3599	0	0	0.683	0.43
QSOX1	0	0.3573	0	0	0.684	0.511
PLAAT3	0	0.3544	0	0	0.656	0.469
LOC715706	0	0.3453	0	0	0.308	0.08
HSP90AA1	0	0.3372	0	0	0.993	0.959
GRN	0	0.3356	0	0	0.986	0.907
IL1RN	0	0.3327	0	0	0.46	0.267
PARP9	0	0.3325	0	0	0.48	0.233
GNS	0	0.3265	0	0	0.913	0.743
LOC716637	0	0.3231	0	0	0.487	0.218
KCNA3	0	0.3217	0	0	0.96	0.77
USP18	0	0.3178	0	0	0.402	0.153
IFIH1	0	0.3167	0	0	0.479	0.248
ALDH2	0	0.3149	0	0	0.985	0.848
B2M	0	0.3133	0	0	1	0.998
LOC106992835	0	0.3132	0	0	0.771	0.549
CMTM2	0	0.3131	0	0	0.391	0.193
UNC93B1	0	0.3111	0	0	0.756	0.549
PRAP1	0	0.3106	0	0	0.519	0.331
LOC719702	0	0.3104	0	0	0.846	0.716
APOC4	0	0.3051	0	0	0.984	0.835
DYNLT1	0	0.3044	0	0	0.751	0.587
CD68	0	0.3039	0	0	0.936	0.771
RETN	0	0.3037	0	0	0.995	0.863
SGMS1	0	0.3003	0	0	0.707	0.5
ITM2B	0	0.2976	0	0	0.994	0.965
BST2	0	0.2973	0	0	0.927	0.81
ND6.1	0	0.297	0	0	0.182	0.017
FHL1	0	0.297	0	0	0.767	0.562
ZNFX1	0	0.292	0	0	0.505	0.305
C2	0	0.2902	0	0	0.7	0.514
DHX58	0	0.2886	0	0	0.428	0.178
DDX60	0	0.2868	0	0	0.509	0.222
RMDN3	0	0.2849	0	0	0.911	0.726
RGCC	0	0.2826	0	0	0.741	0.544
ENO3	0	0.2824	0	0	0.363	0.263
CD163	0	0.2819	0	0	0.943	0.768
LMNA	0	0.281	0	0	0.783	0.594
TREM1	0	0.2783	0	0	0.979	0.8
MCEMP1	0	0.2777	0	0	0.986	0.797
FABP5	0	0.2771	0	0	0.987	0.857
STAP1	0	0.2769	0	0	0.448	0.251
TRIM22	0	0.2767	0	0	0.867	0.711
HSPH1	0	0.2759	0	0	0.787	0.612
SASH1	0	0.2745	0	0	0.438	0.269
CMPK2	0	0.2738	0	0	0.232	0.047
TRIM14	0	0.2712	0	0	0.563	0.365
ANXA1	0	0.2711	0	0	0.949	0.857
TRIM25	0	0.271	0	0	0.537	0.332
DNPEP	0	0.2693	0	0	0.425	0.239
LOC114669827	0	0.269	0	0	0.209	0.043
FCGR2B	0	0.2689	0	0	0.568	0.416
PML	0	0.2671	0	0	0.371	0.151
LTA4H	0	0.2667	0	0	0.986	0.831
ITGA6	0	0.2649	0	0	0.813	0.612
GLIPR2	0	0.2627	0	0	0.948	0.773
S100P	0	0.2623	0	0	0.318	0.173
HBEGF	0	0.2601	0	0	0.526	0.372
SCPEP1	0	0.2582	0	0	0.73	0.57
MPEG1	0	0.2574	0	0	0.899	0.781
RRBP1	0	0.2568	0	0	0.721	0.557
PDLIM1	0	0.2566	0	0	0.514	0.343
FAM111A	0	0.2565	0	0	0.695	0.535
ZCCHC2	0	0.2525	0	0	0.622	0.443
SAMD9	0	0.2522	0	0	0.348	0.154
CFD	0	0.2504	0	0	0.995	0.869
APOC2	0	0.2543	4.196e-244	1.6918e-239	0.5	0.396
FN1	0	0.2548	4.7695e-202	1.9231e-197	0.537	0.445
CHIT1	1	0.9686	0	0	0.863	0.545
LOC106999148	1	0.7898	0	0	0.694	0.407
CHCHD6	1	0.7737	0	0	0.649	0.333
PTGDS	1	0.6873	0	0	0.675	0.427
ENO3	1	0.6838	0	0	0.478	0.256
MCM7	1	0.6532	0	0	0.773	0.465
LOC106997161	1	0.6499	0	0	0.506	0.336
MARCO	1	0.6419	0	0	0.777	0.504
AWAT2	1	0.58	0	0	0.516	0.225
CHI3L1	1	0.5416	0	0	0.664	0.403
APOC2	1	0.538	0	0	0.606	0.39
CD9-1	1	0.528	0	0	0.939	0.771
FDX1	1	0.5207	0	0	0.797	0.659
CSTB	1	0.5079	0	0	0.974	0.909
SCD	1	0.4977	0	0	0.396	0.201
MOCOS	1	0.495	0	0	0.407	0.246
GDF15	1	0.4882	0	0	0.305	0.104
LBHD2	1	0.4792	0	0	0.66	0.387
FTL	1	0.4664	0	0	1	0.988
GSTP1	1	0.4574	0	0	0.984	0.94
MPC2	1	0.4476	0	0	0.888	0.689
CD63	1	0.4356	0	0	0.995	0.953
CD52	1	0.4289	0	0	0.978	0.887
GPNMB	1	0.4155	0	0	0.918	0.741
TECR	1	0.4041	0	0	0.85	0.655
ASAH1	1	0.4007	0	0	0.952	0.82
RBP4	1	0.399	0	0	0.313	0.143
LGALS3	1	0.3917	0	0	0.982	0.907
FABP4	1	0.3856	0	0	0.988	0.763
LOC718777	1	0.3798	0	0	0.979	0.9
DDRGK1	1	0.3776	0	0	0.755	0.588
ABCG1	1	0.3664	0	0	0.917	0.727
DNAJB1	1	0.3605	0	0	0.521	0.37
CEBPB	1	0.3597	0	0	0.978	0.858
PHLDA2	1	0.3596	0	0	0.457	0.296
BASP1	1	0.3589	0	0	0.685	0.478
TGM2	1	0.3577	0	0	0.799	0.603
MGST1	1	0.3569	0	0	0.316	0.165
ATP6V1F	1	0.3552	0	0	0.902	0.826
BEX3	1	0.3443	0	0	0.952	0.775
LSM6	1	0.3442	0	0	0.821	0.664
PFN1	1	0.3396	0	0	0.974	0.941
LOC107000278	1	0.3367	0	0	0.364	0.193
LOC100427851	1	0.3363	0	0	0.726	0.538
APOC4	1	0.3332	0	0	0.98	0.853
CD68	1	0.3305	0	0	0.917	0.793
LOC100426744	1	0.3294	0	0	0.171	0.065
MGST3	1	0.3223	0	0	0.973	0.902
PHLDA3	1	0.3196	0	0	0.619	0.421
ACP5	1	0.3173	0	0	0.655	0.506
ATP5MG	1	0.3084	0	0	0.952	0.896
CD36	1	0.3076	0	0	0.887	0.719
SMIM30	1	0.3071	0	0	0.731	0.573
S100A11	1	0.305	0	0	0.982	0.949
TGFBR3	1	0.3046	0	0	0.338	0.164
ETHE1	1	0.3023	0	0	0.755	0.607
NOP10	1	0.2992	0	0	0.908	0.829
ITGAX	1	0.2975	0	0	0.728	0.56
RMDN3	1	0.2973	0	0	0.883	0.752
APOC1	1	0.2948	0	0	0.999	0.901
NRP2	1	0.2895	0	0	0.822	0.685
CCL15	1	0.2887	0	0	0.869	0.676
CFD	1	0.2872	0	0	0.995	0.884
FABP5	1	0.287	0	0	0.978	0.874
FCER1G	1	0.287	0	0	0.995	0.962
LOC106999829	1	0.2835	0	0	0.827	0.653
JAG1	1	0.282	0	0	0.396	0.241
LTB4R	1	0.2789	0	0	0.553	0.371
LOC693820	1	0.2759	0	0	0.453	0.305
PRAP1	1	0.2748	0	0	0.512	0.354
PRDX1	1	0.2727	0	0	0.935	0.85
CCL18	1	0.2716	0	0	0.29	0.149
RNASEK	1	0.271	0	0	0.962	0.91
HSPA1A	1	0.2693	0	0	0.275	0.127
CISD3	1	0.2677	0	0	0.752	0.608
PPDPF	1	0.2673	0	0	0.842	0.721
MCEMP1	1	0.2673	0	0	0.988	0.819
TMEM150B	1	0.2672	0	0	0.57	0.394
LOC107000367	1	0.2616	0	0	0.478	0.314
DBI	1	0.2611	0	0	0.869	0.815
LOC695267	1	0.259	0	0	0.862	0.683
C15H9orf16	1	0.2583	0	0	0.847	0.713
VEGFB	1	0.2582	0	0	0.669	0.525
CYP27A1	1	0.2581	0	0	0.925	0.832
TMEM91	1	0.2581	0	0	0.406	0.224
SLAMF9	1	0.2571	0	0	0.465	0.308
YWHAE	1	0.257	0	0	0.86	0.768
GPX4	1	0.2566	0	0	0.991	0.965
TCEAL9	1	0.2511	0	0	0.831	0.691
PLPP3	1	0.2503	0	0	0.251	0.092
LOC106995754	1	0.2827	5.4945e-263	2.2154e-258	0.214	0.122
S100A9	2	1.3397	0	0	0.506	0.194
S100A8	2	1.2332	0	0	0.415	0.125
CAMP	2	0.6561	0	0	0.909	0.72
S100A4	2	0.5814	0	0	0.921	0.805
CD14	2	0.4534	0	0	0.821	0.659
CEBPB	2	0.4288	0	0	0.962	0.863
LST1	2	0.4138	0	0	0.913	0.794
VSIG4	2	0.3976	0	0	0.242	0.088
RETN	2	0.3816	0	0	0.997	0.881
VCAN	2	0.3787	0	0	0.256	0.121
CEBPA	2	0.3249	0	0	0.749	0.649
CD52	2	0.3167	0	0	0.964	0.891
S100A6	2	0.3096	0	0	0.995	0.985
ATP6	2	0.2994	0	0	0.765	0.637
AIF1	2	0.2976	0	0	0.908	0.812
SLC11A1	2	0.2887	0	0	0.755	0.656
RNASE6	2	0.2827	0	0	0.605	0.489
OLR1	2	0.2796	0	0	0.946	0.837
RPS27	2	0.2776	0	0	0.983	0.972
LOC107000809	2	0.2748	0	0	0.751	0.674
GYPC	2	0.2739	0	0	0.727	0.625
PYCARD	2	0.2686	0	0	0.903	0.822
PRAM1	2	0.2658	0	0	0.259	0.138
TMSB4X	2	0.259	0	0	0.999	0.999
FN1	2	0.3118	2.9667e-298	1.1962e-293	0.597	0.45
LOC697476	2	0.277	8.6026e-269	3.4686e-264	0.783	0.779
CCDC151	2	0.2652	1.0368e-259	4.1804e-255	0.487	0.369
LTB4R	2	0.2594	6.3736e-233	2.5698e-228	0.493	0.383
PLTP	2	0.2544	1.4575e-210	5.8765e-206	0.333	0.231
DDIT4	2	0.2681	9.655e-109	3.8929e-104	0.344	0.275
DNAJB1	2	0.2555	3.6088e-75	1.4551e-70	0.43	0.386
LOC693820	2	0.254	1.1842e-44	4.7747e-40	0.352	0.322
LOC100424064	3	0.9592	0	0	0.378	0.08
FOS	3	0.8619	0	0	0.882	0.426
LOC702067	3	0.7855	0	0	0.349	0.079
NFKBIZ	3	0.7175	0	0	0.722	0.378
CXCL8	3	0.7127	0	0	0.494	0.102
LYZ	3	0.7018	0	0	0.964	0.67
FOSB	3	0.6556	0	0	0.81	0.42
ND2	3	0.6337	0	0	0.998	0.659
ATP8	3	0.6323	0	0	0.722	0.283
G0S2	3	0.6237	0	0	0.716	0.445
ND4	3	0.5935	0	0	0.897	0.643
LOC107000013	3	0.5893	0	0	0.684	0.412
THBS1	3	0.5743	0	0	0.475	0.183
COX3	3	0.5634	0	0	0.998	0.673
DST	3	0.5562	0	0	0.963	0.689
AKAP9	3	0.5351	0	0	0.958	0.744
NFKBIA	3	0.5226	0	0	0.847	0.589
ND1	3	0.5128	0	0	0.983	0.664
BTG2	3	0.5089	0	0	0.899	0.592
ND4L	3	0.49	0	0	0.754	0.433
COX2	3	0.4888	0	0	0.97	0.663
YBX1	3	0.4805	0	0	0.972	0.891
JUN	3	0.4751	0	0	0.928	0.682
CCL15	3	0.4747	0	0	0.915	0.675
CRYBG3	3	0.4677	0	0	0.801	0.455
LOC106995245	3	0.4571	0	0	0.558	0.38
GPAM	3	0.4486	0	0	0.772	0.422
LOC114674534	3	0.4479	0	0	0.922	0.87
MRC1	3	0.4447	0	0	0.995	0.869
EEF1A1	3	0.4392	0	0	0.955	0.778
ZC3H13	3	0.4377	0	0	0.933	0.703
OTUD1	3	0.4316	0	0	0.545	0.309
PABPC1	3	0.4265	0	0	0.993	0.922
PECAM1	3	0.4227	0	0	0.978	0.8
JMJD1C	3	0.4219	0	0	0.884	0.595
AHR	3	0.4176	0	0	0.803	0.485
FER1L6	3	0.415	0	0	0.402	0.138
IRS2	3	0.4149	0	0	0.879	0.557
IL1B	3	0.4148	0	0	0.379	0.11
PPP1R15A	3	0.4123	0	0	0.846	0.602
HIPK2	3	0.4117	0	0	0.964	0.729
DENND4C	3	0.4111	0	0	0.865	0.543
ND6	3	0.4097	0	0	0.671	0.314
SHTN1	3	0.409	0	0	0.97	0.77
FABP4	3	0.4045	0	0	0.983	0.77
ARHGEF28	3	0.4028	0	0	0.734	0.373
LTA4H	3	0.3962	0	0	0.993	0.852
STK17B	3	0.3933	0	0	0.86	0.564
CITED2	3	0.3928	0	0	0.848	0.609
COX1	3	0.3927	0	0	0.989	0.668
HBEGF	3	0.391	0	0	0.632	0.38
EGR2	3	0.3808	0	0	0.662	0.368
RGCC	3	0.3803	0	0	0.842	0.559
MSR1	3	0.3802	0	0	0.885	0.585
MPC2	3	0.3794	0	0	0.934	0.688
CD36	3	0.3792	0	0	0.953	0.715
NRIP1	3	0.3767	0	0	0.971	0.787
ZFYVE16	3	0.3657	0	0	0.83	0.528
LOC106995978	3	0.365	0	0	0.874	0.546
APP	3	0.3601	0	0	0.982	0.806
CSGALNACT2	3	0.3582	0	0	0.782	0.47
TLN1	3	0.3551	0	0	0.964	0.79
VPS13C	3	0.3527	0	0	0.932	0.689
LOC695267	3	0.3523	0	0	0.938	0.678
LCP1	3	0.3517	0	0	0.988	0.904
EREG	3	0.3477	0	0	0.181	0.075
ATP6	3	0.3459	0	0	0.821	0.629
NCL	3	0.3455	0	0	0.964	0.799
GPRIN3	3	0.3447	0	0	0.894	0.62
PROS1	3	0.3445	0	0	0.845	0.539
LIMA1	3	0.3393	0	0	0.697	0.414
CD163	3	0.3358	0	0	0.973	0.789
LOC698383	3	0.3357	0	0	0.681	0.32
CLEC4E	3	0.3355	0	0	0.732	0.4
LRP1	3	0.3349	0	0	0.99	0.826
TTC3	3	0.3344	0	0	0.795	0.506
WLS	3	0.3343	0	0	0.772	0.442
EML4	3	0.334	0	0	0.954	0.751
CTSS	3	0.3324	0	0	0.989	0.9
TNFAIP3	3	0.3314	0	0	0.435	0.222
IRAK3	3	0.3302	0	0	0.69	0.374
PPARG	3	0.3268	0	0	0.949	0.696
CHI3L1	3	0.3241	0	0	0.712	0.404
PLXDC2	3	0.3227	0	0	0.979	0.825
CDH1	3	0.3215	0	0	0.839	0.545
CDC42BPB	3	0.3175	0	0	0.758	0.452
CCNL1	3	0.3171	0	0	0.826	0.551
GOLGB1	3	0.3161	0	0	0.787	0.49
KLF4	3	0.3149	0	0	0.796	0.524
ZNF704	3	0.3119	0	0	0.764	0.462
AGFG1	3	0.3097	0	0	0.812	0.551
ND3	3	0.3082	0	0	0.856	0.557
CD302	3	0.3068	0	0	0.907	0.665
GPCPD1	3	0.3067	0	0	0.973	0.795
B3GNT5	3	0.3046	0	0	0.69	0.413
DDHD1	3	0.3038	0	0	0.738	0.439
APOC2	3	0.3033	0	0	0.609	0.396
TANC2	3	0.3009	0	0	0.55	0.264
RAB13	3	0.2994	0	0	0.871	0.612
PTPN12	3	0.2979	0	0	0.898	0.659
ZNF106	3	0.2975	0	0	0.76	0.469
MYO6	3	0.2962	0	0	0.627	0.317
OSBPL11	3	0.2955	0	0	0.97	0.797
PPP1R15B	3	0.293	0	0	0.491	0.236
ETS2	3	0.2929	0	0	0.757	0.481
NPM1	3	0.2912	0	0	0.881	0.642
PNRC1	3	0.2901	0	0	0.907	0.689
FHL1	3	0.289	0	0	0.859	0.579
TCF7L2	3	0.2876	0	0	0.935	0.677
ADA2	3	0.2865	0	0	0.614	0.316
ZRANB1	3	0.2839	0	0	0.534	0.267
ABHD5	3	0.2837	0	0	0.769	0.484
LOC106993196	3	0.2835	0	0	0.998	0.939
HNRNPU	3	0.2815	0	0	0.953	0.779
ADAM17	3	0.2794	0	0	0.749	0.465
MAP3K8	3	0.279	0	0	0.678	0.429
CD46	3	0.2785	0	0	0.859	0.606
VWA8	3	0.2781	0	0	0.533	0.275
LY75	3	0.2778	0	0	0.765	0.491
NRP2	3	0.2774	0	0	0.906	0.677
ACSL4	3	0.2769	0	0	0.797	0.538
R3HDM2	3	0.2761	0	0	0.806	0.531
RASGEF1B	3	0.2731	0	0	0.678	0.409
C5AR1	3	0.2718	0	0	0.888	0.639
RPL14	3	0.2686	0	0	0.971	0.879
MINK1	3	0.2666	0	0	0.815	0.548
FNDC3B	3	0.2656	0	0	0.903	0.671
BEX3	3	0.2638	0	0	0.971	0.777
CGNL1	3	0.2631	0	0	0.58	0.328
PRDM2	3	0.2623	0	0	0.679	0.399
CACNB4	3	0.2619	0	0	0.602	0.336
HBS1L	3	0.2619	0	0	0.675	0.389
VAPA	3	0.2616	0	0	0.972	0.83
EGR1	3	0.2598	0	0	0.301	0.114
LOC114670446	3	0.2598	0	0	0.42	0.182
ENPP1	3	0.2597	0	0	0.433	0.204
BAZ2B	3	0.2581	0	0	0.691	0.423
LPP	3	0.2578	0	0	0.776	0.519
ELL2	3	0.257	0	0	0.584	0.315
ARHGAP18	3	0.2555	0	0	0.85	0.607
SH3BP5	3	0.2551	0	0	0.867	0.63
LIMCH1	3	0.2543	0	0	0.539	0.292
LNPEP	3	0.254	0	0	0.901	0.671
HSPA5	3	0.252	0	0	0.901	0.714
MCEMP1	3	0.2516	0	0	0.99	0.823
MBD2	3	0.2506	0	0	0.878	0.651
C1QA	4	1.6805	0	0	0.787	0.387
TMEM176B	4	1.6759	0	0	0.732	0.096
TMEM176A	4	1.5116	0	0	0.664	0.068
CPVL	4	1.5101	0	0	0.787	0.214
C1QC	4	1.3617	0	0	0.709	0.417
MARCKS	4	1.3498	0	0	0.694	0.157
CPM	4	1.2185	0	0	0.676	0.415
C1QB	4	1.1646	0	0	0.727	0.535
SOD2	4	1.0533	0	0	0.65	0.555
FOLR2	4	1.0449	0	0	0.326	0.011
LGMN	4	1.0102	0	0	0.686	0.482
SELENOP	4	0.9926	0	0	0.668	0.433
TREM2	4	0.9856	0	0	0.494	0.06
ADAMDEC1	4	0.9787	0	0	0.474	0.201
LOC100430627	4	0.978	0	0	0.183	0.047
GPR183	4	0.964	0	0	0.503	0.107
FOS	4	0.9514	0	0	0.59	0.472
PLD3	4	0.9494	0	0	0.578	0.293
ZFP36L1	4	0.9336	0	0	0.732	0.445
CSF1R	4	0.8702	0	0	0.796	0.543
RGS1	4	0.8492	0	0	0.365	0.08
CCL4L1	4	0.836	0	0	0.153	0.032
JUNB	4	0.8247	0	0	0.794	0.643
CST3	4	0.8219	0	0	0.697	0.459
OLFML3	4	0.8169	0	0	0.417	0.073
RARRES1	4	0.7974	0	0	0.392	0.199
GPX1	4	0.7913	0	0	0.956	0.902
GPNMB	4	0.752	0	0	0.801	0.764
MAMU-DQB1	4	0.7381	0	0	0.938	0.888
CD93	4	0.7377	0	0	0.422	0.079
SGK1	4	0.7231	0	0	0.667	0.465
RGS10	4	0.685	0	0	0.523	0.186
LOC697689	4	0.6727	0	0	0.582	0.223
IGSF6	4	0.6703	0	0	0.753	0.586
MAMU-DMB	4	0.6683	0	0	0.748	0.574
MAMU-DRB5	4	0.6653	0	0	0.955	0.927
LOC114675357	4	0.661	0	0	0.937	0.897
MAMU-DPB	4	0.6469	0	0	0.609	0.432
C3	4	0.6428	0	0	0.287	0.063
MAMU-DQA1	4	0.6364	0	0	0.847	0.789
CD84	4	0.6361	0	0	0.472	0.177
IER2	4	0.6342	0	0	0.629	0.512
FUCA1	4	0.6341	0	0	0.661	0.561
ECM1	4	0.6269	0	0	0.336	0.074
PTPRE	4	0.625	0	0	0.343	0.085
MAMU-DRB1	4	0.6243	0	0	0.97	0.954
ARL4C	4	0.6183	0	0	0.478	0.212
LOC114669810	4	0.6149	0	0	0.945	0.926
IFI30	4	0.6129	0	0	0.921	0.871
MAMU-DMA	4	0.6064	0	0	0.9	0.839
CTSC	4	0.5975	0	0	0.756	0.669
RNASE6	4	0.5902	0	0	0.668	0.491
MAFB	4	0.5797	0	0	0.669	0.513
SLC8A1	4	0.5777	0	0	0.441	0.181
AHNAK	4	0.5708	0	0	0.762	0.672
EGR1	4	0.5682	0	0	0.322	0.123
ZFP36	4	0.5604	0	0	0.858	0.84
MAMU-DRA	4	0.5557	0	0	0.991	0.967
MEF2C	4	0.551	0	0	0.424	0.175
GAS6	4	0.5487	0	0	0.31	0.057
SLC39A10	4	0.5417	0	0	0.457	0.261
CTSH	4	0.5403	0	0	0.741	0.638
ABCA1	4	0.5403	0	0	0.503	0.335
ALCAM	4	0.5326	0	0	0.597	0.459
PLA2G2D	4	0.531	0	0	0.183	0.031
PLXNC1	4	0.5301	0	0	0.346	0.084
IQGAP2	4	0.5296	0	0	0.473	0.33
CDKN1A	4	0.5241	0	0	0.344	0.15
CD74	4	0.5221	0	0	0.993	0.969
TGFBI	4	0.5215	0	0	0.422	0.236
UCP2	4	0.5143	0	0	0.62	0.513
SCN1B	4	0.5026	0	0	0.353	0.105
PLBD1	4	0.494	0	0	0.384	0.123
NR4A1	4	0.4912	0	0	0.208	0.07
NAAA	4	0.4912	0	0	0.64	0.532
RB1	4	0.49	0	0	0.446	0.283
HACD4	4	0.4781	0	0	0.575	0.422
CYBRD1	4	0.4735	0	0	0.281	0.047
ABHD12	4	0.4664	0	0	0.472	0.332
RBPJ	4	0.458	0	0	0.661	0.564
MTSS1	4	0.4519	0	0	0.289	0.079
APOE	4	0.4387	0	0	0.964	0.893
TGFBR1	4	0.4369	0	0	0.492	0.337
TSPAN4	4	0.4357	0	0	0.343	0.19
PKIB	4	0.4287	0	0	0.383	0.207
PAPSS2	4	0.4286	0	0	0.266	0.062
PDGFB	4	0.4194	0	0	0.214	0.021
IL18	4	0.4192	0	0	0.278	0.09
OTULINL	4	0.4018	0	0	0.316	0.14
NCAM1	4	0.3987	0	0	0.295	0.106
LHFPL2	4	0.3948	0	0	0.382	0.226
EMP3	4	0.3931	0	0	0.92	0.932
ID3	4	0.3922	0	0	0.206	0.071
PRCP	4	0.3884	0	0	0.679	0.596
TYROBP	4	0.3832	0	0	0.973	0.956
IER5L	4	0.3828	0	0	0.27	0.109
F13A1	4	0.3736	0	0	0.245	0.115
PADI2	4	0.3721	0	0	0.192	0.034
ARID5B	4	0.3674	0	0	0.21	0.067
EVA1B	4	0.3643	0	0	0.301	0.142
LAT2	4	0.3559	0	0	0.293	0.103
FPR3	4	0.35	0	0	0.208	0.038
CD86	4	0.3439	0	0	0.302	0.138
LSP1	4	0.3424	0	0	0.453	0.255
TSPAN33	4	0.3337	0	0	0.158	0.027
NPC2	4	0.3248	0	0	0.928	0.913
TNS1	4	0.3196	0	0	0.162	0.017
UBC	4	0.3151	0	0	0.936	0.943
CHIT1	4	0.315	0	0	0.312	0.609
VIM	4	0.3081	0	0	0.985	0.98
PLXNB2	4	0.3076	0	0	0.212	0.068
RCSD1	4	0.2961	0	0	0.196	0.042
FYB1	4	0.2882	0	0	0.424	0.249
NFAM1	4	0.2822	0	0	0.243	0.109
JAML	4	0.2801	0	0	0.179	0.057
P2RY12	4	0.2701	0	0	0.173	0.056
LOC106993296	4	0.2636	0	0	0.175	0.053
RASSF2	4	0.2615	0	0	0.233	0.101
PMP22	4	0.2577	0	0	0.177	0.038
SRGN	4	0.2825	4.6733e-307	1.8843e-302	0.947	0.932
YWHAH	4	0.3529	2.1252e-295	8.5688e-291	0.824	0.798
IFNGR2	4	0.4124	2.2622e-293	9.1211e-289	0.432	0.286
PLAU	4	0.4791	6.2141e-290	2.5055e-285	0.377	0.23
ABCA6	4	0.6854	5.1252e-289	2.0665e-284	0.411	0.281
DPYSL2	4	0.4072	2.4672e-286	9.9476e-282	0.574	0.452
IL10RA	4	0.3432	2.4633e-283	9.9319e-279	0.365	0.217
EPB41L3	4	0.3223	4.3426e-283	1.7509e-278	0.281	0.148
RAB31	4	0.3246	8.6893e-272	3.5035e-267	0.802	0.764
NABP1	4	0.2791	1.2391e-271	4.9959e-267	0.186	0.08
LPAR6	4	0.3021	2.262e-271	9.1205e-267	0.221	0.103
IER3	4	0.444	2.382e-262	9.6043e-258	0.229	0.113
SAT1	4	0.2674	6.6712e-258	2.6898e-253	0.953	0.942
LIPA	4	0.6188	4.3089e-257	1.7373e-252	0.664	0.625
ATP2B1	4	0.4079	2.2326e-255	9.0018e-251	0.479	0.35
FN1	4	0.4834	8.2254e-253	3.3165e-248	0.625	0.456
CORO1A	4	0.2819	3.2521e-249	1.3112e-244	0.421	0.265
PLTP	4	0.4751	5.454e-249	2.199e-244	0.367	0.235
RNASET2	4	0.2937	2.0713e-241	8.3513e-237	0.841	0.839
SGPL1	4	0.3568	1.0592e-239	4.2708e-235	0.314	0.188
NR4A2	4	0.3031	2.3133e-238	9.3272e-234	0.192	0.089
S100A10	4	0.4936	2.0612e-235	8.3106e-231	0.879	0.881
KCTD12	4	0.383	1.0918e-234	4.4023e-230	0.629	0.54
CTSL	4	0.6804	1.1801e-233	4.7583e-229	0.436	0.32
TLR4	4	0.3563	2.4729e-231	9.9709e-227	0.652	0.568
REEP5	4	0.3414	2.5998e-231	1.0482e-226	0.513	0.4
EVI2A	4	0.3266	6.2147e-226	2.5058e-221	0.359	0.229
TNFAIP8L3	4	0.3145	2.1726e-225	8.76e-221	0.313	0.19
MEF2A	4	0.4079	8.296e-225	3.3449e-220	0.615	0.534
CTSB	4	0.4657	3.5165e-224	1.4179e-219	0.937	0.937
YBX3	4	0.3484	8.6746e-223	3.4976e-218	0.473	0.346
CALCRL	4	0.2531	9.2634e-222	3.735e-217	0.198	0.096
UPK3A	4	0.2568	6.6779e-219	2.6925e-214	0.195	0.093
FGL2	4	0.4325	3.6797e-211	1.4836e-206	0.452	0.347
GADD45B	4	0.3457	2.5801e-207	1.0403e-202	0.248	0.138
PLEKHO1	4	0.3169	1.0373e-205	4.1825e-201	0.359	0.233
LGALS3	4	0.3689	2.5792e-203	1.0399e-198	0.936	0.916
SLAMF7	4	0.2676	3.5288e-195	1.4228e-190	0.179	0.084
LRP11	4	0.3253	3.431e-192	1.3834e-187	0.331	0.215
ADAP2	4	0.3438	5.1528e-192	2.0776e-187	0.387	0.274
LOC716834	4	0.4228	3.0476e-191	1.2288e-186	0.55	0.472
DNMT1	4	0.3671	1.615e-188	6.5118e-184	0.498	0.4
P2RY13	4	0.4173	3.8025e-188	1.5332e-183	0.433	0.322
ATF3	4	0.5225	1.3515e-187	5.4492e-183	0.437	0.337
CCR1	4	0.2571	4.0152e-168	1.6189e-163	0.205	0.112
FXYD5	4	0.2566	5.6649e-168	2.2841e-163	0.739	0.733
ATP6	4	0.2889	2.9317e-165	1.1821e-160	0.746	0.645
PRDM1	4	0.2649	1.0399e-164	4.1927e-160	0.166	0.083
FOSB	4	0.575	2.0383e-159	8.2182e-155	0.539	0.46
AHR	4	0.3798	5.9293e-157	2.3907e-152	0.585	0.518
IGFLR1	4	0.2511	2.0211e-155	8.149e-151	0.304	0.196
SESN3	4	0.2808	9.5219e-152	3.8392e-147	0.276	0.176
CTSK	4	1.0857	2.3072e-151	9.3025e-147	0.17	0.091
RNF130	4	0.2851	3.7084e-151	1.4952e-146	0.73	0.714
VMO1	4	0.3193	1.9277e-148	7.7725e-144	0.678	0.597
YPEL3	4	0.3152	8.4792e-148	3.4188e-143	0.49	0.402
LOC718403	4	0.2872	2.0979e-145	8.4587e-141	0.294	0.196
METRNL	4	0.3492	1.8818e-144	7.5876e-140	0.511	0.438
INSIG1	4	0.3803	9.0721e-140	3.6579e-135	0.239	0.146
DAB2	4	0.3771	9.9973e-137	4.0309e-132	0.586	0.54
IDH2	4	0.2552	2.7702e-129	1.1169e-124	0.302	0.209
GLIPR1	4	0.2827	6.5078e-129	2.6239e-124	0.393	0.305
RELL1	4	0.2648	9.176e-129	3.6998e-124	0.247	0.161
SMAP2	4	0.3306	1.5908e-127	6.4139e-123	0.558	0.508
IL13RA1	4	0.3244	4.87e-126	1.9636e-121	0.602	0.548
CD59	4	0.3254	5.725e-123	2.3083e-118	0.533	0.482
HERPUD1	4	0.2973	2.6965e-121	1.0872e-116	0.633	0.604
DUSP1	4	0.2714	1.2948e-120	5.2206e-116	0.812	0.82
LCP2	4	0.2949	2.1647e-120	8.7281e-116	0.448	0.368
RABAC1	4	0.2722	1.2848e-118	5.1801e-114	0.586	0.54
SELPLG	4	0.3034	2.0256e-114	8.167e-110	0.469	0.397
PLA2G7	4	0.3098	6.0752e-112	2.4495e-107	0.246	0.165
C5AR1	4	0.2607	8.2255e-102	3.3165e-97	0.695	0.666
PNRC1	4	0.2737	1.8364e-101	7.4044e-97	0.721	0.714
MCL1	4	0.2707	7.7593e-101	3.1286e-96	0.745	0.758
FCGR2B	4	0.3048	6.7538e-100	2.7231e-95	0.516	0.448
ATP6V0A1	4	0.2917	1.7708e-98	7.1398e-94	0.485	0.426
NINJ1	4	0.3	1.0586e-95	4.2684e-91	0.37	0.299
NFE2L2	4	0.2932	1.4994e-95	6.0455e-91	0.536	0.49
PXDC1	4	0.3121	1.4155e-89	5.7072e-85	0.325	0.252
ACP5	4	0.3886	2.6809e-88	1.0809e-83	0.544	0.526
LILRB3	4	0.2536	5.461e-82	2.2019e-77	0.457	0.404
LIMS1	4	0.2929	5.892e-81	2.3757e-76	0.433	0.382
TLR2	4	0.2696	6.5427e-79	2.638e-74	0.507	0.464
CCNL1	4	0.3406	1.9359e-76	7.8055e-72	0.596	0.582
CD14	4	0.278	9.7059e-76	3.9134e-71	0.708	0.676
CEBPD	4	0.2914	3.4944e-72	1.4089e-67	0.288	0.227
MTHFD2	4	0.2998	8.1347e-71	3.2799e-66	0.384	0.326
MYADM	4	0.308	3.5967e-66	1.4502e-61	0.487	0.446
LOC114672574	4	0.2535	6.8075e-63	2.7448e-58	0.347	0.287
ADGRE5	4	0.2672	2.3568e-58	9.5026e-54	0.508	0.478
IL1B	4	0.33	1.1085e-57	4.4695e-53	0.19	0.138
FCHO2	4	0.25	5.2133e-54	2.102e-49	0.406	0.364
PPP1R15A	4	0.3616	3.443e-53	1.3882e-48	0.624	0.631
SLC44A1	4	0.2615	3.6967e-47	1.4905e-42	0.353	0.306
PELI1	4	0.2569	3.7419e-41	1.5087e-36	0.342	0.305
TXNRD1	4	0.4092	2.515e-39	1.0141e-34	0.357	0.327
FNIP2	4	0.3365	1.0982e-31	4.4279e-27	0.286	0.25
NFKBIA	4	0.4054	8.988e-22	3.624e-17	0.584	0.622
LOC106996627	4	0.6074	7.5699e-06	0.3052	0.72	0.795
LOC701976	5	1.0721	0	0	0.412	0.02
LOC703029	5	1.049	0	0	0.507	0.031
NKG7	5	0.9729	0	0	0.403	0.026
CD3D	5	0.963	0	0	0.484	0.028
LTB	5	0.9232	0	0	0.391	0.035
LOC710951	5	0.9198	0	0	0.468	0.029
ETS1	5	0.9171	0	0	0.507	0.059
LOC705095	5	0.8016	0	0	0.307	0.017
LOC114677140	5	0.7518	0	0	0.317	0.018
HOPX	5	0.7446	0	0	0.378	0.022
GIMAP7	5	0.7357	0	0	0.451	0.123
CCL5	5	0.7326	0	0	0.307	0.064
SCML4	5	0.7314	0	0	0.38	0.027
KLRB1	5	0.6767	0	0	0.235	0.014
SPINK2	5	0.6131	0	0	0.282	0.028
CAMK4	5	0.6089	0	0	0.31	0.02
BCL11B	5	0.5978	0	0	0.289	0.021
LCK	5	0.5744	0	0	0.297	0.021
LOC693820	5	0.5559	0	0	0.542	0.314
IL7R	5	0.5316	0	0	0.698	0.497
HCST	5	0.5243	0	0	0.497	0.221
EVL	5	0.5144	0	0	0.383	0.149
CD3E	5	0.4927	0	0	0.266	0.015
CORO1A	5	0.4907	0	0	0.521	0.262
GNLY	5	0.4842	0	0	0.157	0.012
LOC707555	5	0.4766	0	0	0.238	0.018
SEPTIN1	5	0.4665	0	0	0.27	0.043
LOC114672190	5	0.4663	0	0	0.208	0.035
RESF1	5	0.463	0	0	0.473	0.281
CD3G	5	0.4607	0	0	0.244	0.014
TBC1D10C	5	0.4368	0	0	0.272	0.064
RASGRP1	5	0.4094	0	0	0.309	0.11
LAT	5	0.4058	0	0	0.368	0.138
RORA	5	0.4056	0	0	0.361	0.182
SYNE2	5	0.4012	0	0	0.234	0.034
S100A4	5	0.3919	0	0	0.915	0.814
SEMA4D	5	0.3919	0	0	0.329	0.144
CD8A	5	0.3892	0	0	0.185	0.016
FYB1	5	0.3834	0	0	0.506	0.247
BCL2	5	0.3706	0	0	0.283	0.113
CYFIP2	5	0.365	0	0	0.241	0.051
KLRD1	5	0.3649	0	0	0.159	0.009
SPOCK2	5	0.3433	0	0	0.154	0.015
RIPOR2	5	0.3418	0	0	0.258	0.087
CD247	5	0.3417	0	0	0.171	0.015
RPS15A	5	0.3264	0	0	0.99	0.977
SKAP1	5	0.3236	0	0	0.194	0.022
CD2	5	0.3228	0	0	0.161	0.013
PSTPIP1	5	0.3201	0	0	0.167	0.02
TESC	5	0.3195	0	0	0.202	0.027
CD8B	5	0.3183	0	0	0.151	0.011
LOC716034	5	0.3182	0	0	0.163	0.01
TENT5C	5	0.3117	0	0	0.168	0.035
CD52	5	0.3103	0	0	0.946	0.897
PTPRCAP	5	0.3086	0	0	0.168	0.02
FYN	5	0.3053	0	0	0.203	0.054
TRAF3IP3	5	0.3045	0	0	0.197	0.06
CCND2	5	0.3003	0	0	0.155	0.028
ATP2B4	5	0.2992	0	0	0.259	0.101
ACAP1	5	0.2919	0	0	0.177	0.045
LOC114679577	5	0.2865	0	0	0.177	0.045
ITGAE	5	0.283	0	0	0.21	0.078
ITGA1	5	0.2823	0	0	0.156	0.038
RPS21	5	0.2787	0	0	0.989	0.982
SYNE1	5	0.2734	0	0	0.182	0.055
GIMAP5	5	0.27	0	0	0.177	0.049
GNG2	5	0.2535	0	0	0.154	0.029
STK17B	5	0.4875	9.8635e-279	3.9769e-274	0.718	0.592
PTPN22	5	0.2921	1.5038e-255	6.0632e-251	0.239	0.106
PTPRC	5	0.2937	8.4249e-252	3.3969e-247	0.907	0.887
PITPNC1	5	0.3414	8.5809e-250	3.4598e-245	0.307	0.158
BTG1	5	0.3529	2.0503e-243	8.2668e-239	0.814	0.708
RPL37	5	0.2576	9.1857e-225	3.7037e-220	0.967	0.954
SPATA13	5	0.2593	4.2188e-222	1.701e-217	0.218	0.098
SH3BGRL3	5	0.2706	1.5699e-219	6.33e-215	0.943	0.931
RAC2	5	0.2924	1.0332e-200	4.1659e-196	0.577	0.41
EEF1D	5	0.2724	2.414e-199	9.7332e-195	0.918	0.909
CD69	5	0.2899	6.1057e-185	2.4618e-180	0.406	0.246
IKZF1	5	0.3608	9.7887e-185	3.9468e-180	0.604	0.467
CD48	5	0.2851	3.9898e-179	1.6087e-174	0.87	0.84
STK17A	5	0.3735	2.6357e-177	1.0627e-172	0.528	0.388
PIK3CD	5	0.2522	2.8719e-177	1.158e-172	0.223	0.11
ZBTB38	5	0.2797	9.9405e-169	4.008e-164	0.333	0.2
DDX17	5	0.2675	2.9742e-168	1.1992e-163	0.864	0.845
MBNL1	5	0.3028	8.4839e-166	3.4207e-161	0.856	0.823
RASSF1	5	0.324	8.8844e-161	3.5822e-156	0.351	0.22
ID2	5	0.2901	4.9686e-155	2.0033e-150	0.563	0.412
LOC106995245	5	0.2769	1.6874e-142	6.8036e-138	0.531	0.393
LCP2	5	0.2714	3.3044e-135	1.3323e-130	0.498	0.366
AKNA	5	0.2568	4.9514e-135	1.9964e-130	0.321	0.202
STK4	5	0.3163	6.823e-131	2.751e-126	0.672	0.576
IL2RG	5	0.295	6.479e-128	2.6123e-123	0.417	0.29
KMT2A	5	0.3128	1.3217e-122	5.3293e-118	0.563	0.454
TNRC6B	5	0.3388	4.8034e-119	1.9367e-114	0.59	0.481
PAG1	5	0.3206	1.3809e-118	5.5679e-114	0.626	0.521
LBR	5	0.2521	4.1385e-102	1.6686e-97	0.336	0.227
ZFP36L2	5	0.2734	2.4128e-95	9.7283e-91	0.751	0.692
CELF2	5	0.263	3.242e-85	1.3072e-80	0.657	0.586
WIPF1	5	0.2777	1.7396e-77	7.0139e-73	0.627	0.551
ANKRD12	5	0.2524	1.0978e-66	4.4263e-62	0.697	0.649
S100A9	5	0.2757	1.3204e-66	5.3238e-62	0.312	0.226
LOC114669767	5	0.2955	8.0406e-66	3.242e-61	0.626	0.557
LOC704083	5	0.2784	1.7413e-53	7.0209e-49	0.372	0.305
APOBEC3H	5	0.2622	3.2677e-52	1.3175e-47	0.328	0.251
GZMB	6	3.9142	0	0	0.775	0.034
CCDC50	6	2.8201	0	0	0.875	0.303
JCHAIN	6	2.3934	0	0	0.71	0.007
LOC701504	6	2.3686	0	0	0.756	0.031
DERL3	6	2.2345	0	0	0.731	0.028
IRF8	6	2.1331	0	0	0.884	0.428
C11H12orf75	6	2.1215	0	0	0.729	0.035
IRF7	6	2.0562	0	0	0.746	0.208
TCF4	6	2.0166	0	0	0.907	0.49
TIGIT	6	1.9952	0	0	0.723	0.019
PTCRA	6	1.7304	0	0	0.642	0.006
LOC719235	6	1.6448	0	0	0.685	0.078
CD38	6	1.6255	0	0	0.702	0.034
TXN	6	1.5739	0	0	0.975	0.91
LILRA4	6	1.5474	0	0	0.878	0.368
TMC4	6	1.5244	0	0	0.641	0.006
LOC693992	6	1.5176	0	0	0.778	0.195
SULF2	6	1.4974	0	0	0.697	0.045
FYB1	6	1.493	0	0	0.75	0.236
TNNI2	6	1.4613	0	0	0.689	0.229
PCSK1N	6	1.4536	0	0	0.509	0.004
PPP1R14B	6	1.4246	0	0	0.909	0.678
BCAS4	6	1.4157	0	0	0.639	0.007
FCHSD2	6	1.4037	0	0	0.641	0.043
BLNK	6	1.3939	0	0	0.729	0.165
SUSD1	6	1.3936	0	0	0.65	0.042
KAT2A	6	1.3825	0	0	0.703	0.148
NGLY1	6	1.377	0	0	0.746	0.198
ISG15	6	1.3731	0	0	0.757	0.376
PMEPA1	6	1.3483	0	0	0.675	0.145
SIGLEC12	6	1.3324	0	0	0.589	0.003
ITM2C	6	1.3236	0	0	0.669	0.042
CCDC186	6	1.3063	0	0	0.759	0.291
HCST	6	1.2978	0	0	0.728	0.212
CXXC5	6	1.2753	0	0	0.66	0.101
SUB1	6	1.2741	0	0	0.92	0.696
PLAC8	6	1.2717	0	0	0.984	0.91
PPM1J	6	1.2663	0	0	0.617	0.015
MAMU-A	6	1.2469	0	0	0.729	0.346
ATP13A2	6	1.2389	0	0	0.682	0.178
PTPRS	6	1.2313	0	0	0.592	0.004
LOC719262	6	1.1926	0	0	0.613	0.04
UGCG	6	1.1667	0	0	0.608	0.064
PLP2	6	1.1524	0	0	0.788	0.336
LSP1	6	1.151	0	0	0.745	0.244
DDX60	6	1.12	0	0	0.683	0.272
PLEKHD1	6	1.1171	0	0	0.54	0.003
SLAMF7	6	1.1144	0	0	0.568	0.067
MAP2K6	6	1.0969	0	0	0.556	0.021
IL3RA	6	1.0935	0	0	0.548	0.038
PPP1R14A	6	1.0762	0	0	0.502	0.016
FCRLA	6	1.0721	0	0	0.514	0.004
RIPOR2	6	1.0679	0	0	0.58	0.073
CDKN1C	6	1.0668	0	0	0.364	0.011
SNTA1	6	1.0534	0	0	0.49	0.002
TTC24	6	1.0458	0	0	0.528	0.004
RUNX2	6	1.0429	0	0	0.545	0.037
ISG20	6	1.0402	0	0	0.628	0.244
RPS11	6	1.0326	0	0	0.988	0.982
SLC38A5	6	1.0233	0	0	0.571	0.053
CBX6	6	1.0175	0	0	0.679	0.238
SELL	6	1.0154	0	0	0.456	0.007
MEF2C	6	1.0148	0	0	0.656	0.169
SEC61B	6	1.0147	0	0	0.923	0.762
CTSC	6	1.0073	0	0	0.862	0.666
GNA15	6	1.0037	0	0	0.615	0.153
TRAF4	6	0.984	0	0	0.512	0.058
CORO1A	6	0.9724	0	0	0.705	0.255
LOC711872	6	0.9724	0	0	0.4	0.006
CLNK	6	0.96	0	0	0.451	0.009
LOC100429752	6	0.956	0	0	0.253	0.06
SSR4	6	0.9545	0	0	0.947	0.814
POU2F2	6	0.9508	0	0	0.434	0.016
MZB1	6	0.9383	0	0	0.452	0.003
TBC1D8	6	0.9342	0	0	0.49	0.027
GAS6	6	0.9261	0	0	0.483	0.054
SMIM5	6	0.9221	0	0	0.447	0.003
RPS20	6	0.9207	0	0	0.984	0.979
PLIN3	6	0.9188	0	0	0.552	0.12
ST6GALNAC4	6	0.9159	0	0	0.677	0.274
PSMB9	6	0.9103	0	0	0.85	0.612
SPCS3	6	0.9061	0	0	0.813	0.498
CDKN2D	6	0.9003	0	0	0.492	0.066
SDHB	6	0.8988	0	0	0.715	0.384
BCL11A	6	0.8986	0	0	0.491	0.025
EPHB1	6	0.898	0	0	0.44	0.011
CBFA2T3	6	0.8967	0	0	0.464	0.021
FCGRT-1	6	0.8915	0	0	0.795	0.459
PLD4	6	0.8774	0	0	0.475	0.017
RPS6KA4	6	0.8684	0	0	0.618	0.212
RHOC	6	0.8613	0	0	0.524	0.091
NUCB2	6	0.8584	0	0	0.482	0.062
LOC706496	6	0.8534	0	0	0.614	0.229
SERPINB9	6	0.8484	0	0	0.533	0.148
RPL36AL	6	0.839	0	0	0.863	0.697
PRKCB	6	0.8373	0	0	0.594	0.156
CST7	6	0.8347	0	0	0.503	0.06
ATP2B4	6	0.8298	0	0	0.509	0.09
RPS24	6	0.8296	0	0	0.956	0.92
RPL10	6	0.8292	0	0	0.99	0.989
CD164	6	0.8282	0	0	0.936	0.771
C11H12orf45	6	0.8278	0	0	0.745	0.408
PSMB8	6	0.8162	0	0	0.884	0.686
IGFLR1	6	0.8095	0	0	0.597	0.184
PIM3	6	0.809	0	0	0.516	0.117
LOC697476	6	0.8022	0	0	0.897	0.774
SSR3	6	0.8015	0	0	0.774	0.47
DNAJC7	6	0.7884	0	0	0.656	0.325
ZNRF2	6	0.7877	0	0	0.585	0.194
ZDHHC17	6	0.7848	0	0	0.498	0.116
SEL1L3	6	0.7816	0	0	0.385	0.009
RPL23A	6	0.7803	0	0	0.977	0.966
TAP1	6	0.7784	0	0	0.589	0.21
PRXL2A	6	0.7778	0	0	0.732	0.403
SPCS1	6	0.7743	0	0	0.861	0.648
ERP29	6	0.7737	0	0	0.635	0.291
IFI27	6	0.7735	0	0	0.537	0.228
RPS9	6	0.7724	0	0	0.988	0.985
ADAM19	6	0.7718	0	0	0.412	0.016
PPIB	6	0.7645	0	0	0.901	0.725
LOC706774	6	0.7639	0	0	0.654	0.315
CNP	6	0.7575	0	0	0.525	0.196
RAB15	6	0.7385	0	0	0.393	0.002
PNISR	6	0.736	0	0	0.852	0.598
HRH2	6	0.7347	0	0	0.369	0.01
SIK1	6	0.7291	0	0	0.428	0.051
RPL11	6	0.726	0	0	0.981	0.968
PSME2	6	0.7183	0	0	0.851	0.673
NCOA3	6	0.7182	0	0	0.691	0.384
ITGB7	6	0.7182	0	0	0.415	0.044
SGTA	6	0.7149	0	0	0.523	0.155
SELENOS	6	0.7138	0	0	0.819	0.586
VASH2	6	0.7134	0	0	0.342	0.005
RPL29	6	0.7122	0	0	0.749	0.52
LOC114674079	6	0.712	0	0	0.367	0.002
CD79A	6	0.7112	0	0	0.375	0.007
FKBP2	6	0.7096	0	0	0.796	0.53
RPL19	6	0.7054	0	0	0.973	0.966
LOC703455	6	0.7051	0	0	0.981	0.978
MANF	6	0.7043	0	0	0.686	0.394
SFMBT2	6	0.704	0	0	0.402	0.042
LY6D	6	0.7035	0	0	0.325	0.008
CYB5A	6	0.7017	0	0	0.725	0.498
BTBD3	6	0.7012	0	0	0.401	0.059
SP110	6	0.6989	0	0	0.747	0.47
TLE5	6	0.6981	0	0	0.615	0.258
TSPAN13	6	0.6947	0	0	0.326	0.006
CYFIP2	6	0.6928	0	0	0.419	0.044
PSMA2	6	0.6876	0	0	0.874	0.705
SEPTIN1	6	0.6865	0	0	0.426	0.037
PRKCD	6	0.6845	0	0	0.552	0.22
VLDLR	6	0.6835	0	0	0.365	0.006
LOC114675357	6	0.6806	0	0	0.938	0.897
CDKN1A	6	0.6743	0	0	0.519	0.145
FAM178B	6	0.674	0	0	0.334	0.002
CNPY3	6	0.6731	0	0	0.823	0.579
GPR183	6	0.6639	0	0	0.43	0.119
SLC20A1	6	0.6608	0	0	0.474	0.156
EMILIN2	6	0.6571	0	0	0.695	0.423
PNOC	6	0.6552	0	0	0.323	0.003
ROGDI	6	0.6551	0	0	0.591	0.283
JAML	6	0.6551	0	0	0.416	0.047
MYL12A	6	0.6543	0	0	0.921	0.819
RAC2	6	0.6518	0	0	0.703	0.405
MAPKAPK2	6	0.6497	0	0	0.68	0.426
LOC106997180	6	0.6496	0	0	0.285	0.003
RPL5	6	0.6422	0	0	0.967	0.935
SH3BGRL3	6	0.6415	0	0	0.973	0.929
NAPA	6	0.6407	0	0	0.686	0.403
RFLNB	6	0.6397	0	0	0.23	0.005
IFI16	6	0.6393	0	0	0.893	0.71
LOC697689	6	0.6384	0	0	0.491	0.235
NGFR	6	0.6366	0	0	0.322	0.002
HINT2	6	0.6315	0	0	0.636	0.342
PDRG1	6	0.6314	0	0	0.605	0.288
TEX2	6	0.6301	0	0	0.46	0.131
SP100	6	0.6301	0	0	0.837	0.631
ETV6	6	0.6284	0	0	0.551	0.264
MAP1A	6	0.6272	0	0	0.31	0.006
MX1	6	0.6262	0	0	0.849	0.618
IL6R	6	0.6213	0	0	0.517	0.218
ADGRG5	6	0.6209	0	0	0.378	0.041
SLC2A8	6	0.619	0	0	0.457	0.173
VDAC3	6	0.6186	0	0	0.758	0.52
LOC699110	6	0.6184	0	0	0.457	0.184
HERPUD1	6	0.6177	0	0	0.795	0.596
RUBCNL	6	0.6147	0	0	0.359	0.041
LPGAT1	6	0.614	0	0	0.519	0.216
MGAT1	6	0.6136	0	0	0.679	0.408
SOCS1	6	0.6124	0	0	0.461	0.166
BCL7A	6	0.6123	0	0	0.341	0.015
FAU	6	0.6118	0	0	0.985	0.983
LOC114677644	6	0.609	0	0	0.927	0.754
CXHXorf21	6	0.6077	0	0	0.45	0.176
HSH2D	6	0.6051	0	0	0.352	0.041
SLA2	6	0.605	0	0	0.347	0.01
SSR2	6	0.6041	0	0	0.861	0.669
TMEM268	6	0.604	0	0	0.438	0.133
DRAP1	6	0.6018	0	0	0.731	0.471
OPN3	6	0.5964	0	0	0.334	0.031
GTF3A	6	0.5964	0	0	0.703	0.453
BLK	6	0.5954	0	0	0.3	0.004
LPAR6	6	0.5927	0	0	0.412	0.096
RPL13A	6	0.5919	0	0	0.987	0.987
PARP10	6	0.5912	0	0	0.439	0.116
EIF3F	6	0.5863	0	0	0.842	0.668
RNF126	6	0.5829	0	0	0.524	0.23
ETS1	6	0.5798	0	0	0.394	0.068
TLR7	6	0.5796	0	0	0.322	0.012
OGT	6	0.5771	0	0	0.474	0.187
LOC106992283	6	0.5762	0	0	0.512	0.216
LRP5	6	0.571	0	0	0.351	0.044
PAG1	6	0.5708	0	0	0.733	0.517
TPM4	6	0.5697	0	0	0.634	0.36
LOC114674200	6	0.5677	0	0	0.531	0.237
RPSA	6	0.5672	0	0	0.982	0.975
TLR9	6	0.5671	0	0	0.781	0.57
TP53I13	6	0.5668	0	0	0.735	0.541
TAF7	6	0.5665	0	0	0.602	0.311
PAQR6	6	0.5664	0	0	0.311	0.012
SMDT1	6	0.5662	0	0	0.901	0.764
PHB	6	0.5646	0	0	0.687	0.486
CFP	6	0.5636	0	0	0.401	0.105
SEC61G	6	0.5596	0	0	0.873	0.738
REPIN1	6	0.5586	0	0	0.515	0.228
UBE2J1	6	0.5583	0	0	0.604	0.329
OSTC	6	0.5572	0	0	0.594	0.322
FGFR1	6	0.557	0	0	0.293	0.01
RPS7	6	0.5562	0	0	0.984	0.981
HOMER2	6	0.5561	0	0	0.302	0.021
KCNA5	6	0.5558	0	0	0.294	0.002
UNC119	6	0.5543	0	0	0.492	0.222
HES6	6	0.5517	0	0	0.281	0.018
RPS10	6	0.5482	0	0	0.98	0.977
RASA4B	6	0.5478	0	0	0.318	0.025
LOC107000213	6	0.5474	0	0	0.512	0.286
PDLIM2	6	0.5457	0	0	0.449	0.167
UNC93B1	6	0.5449	0	0	0.788	0.589
TOB1	6	0.5448	0	0	0.38	0.119
CHST12	6	0.5443	0	0	0.373	0.088
HIP1	6	0.5423	0	0	0.617	0.366
TTC39C	6	0.542	0	0	0.526	0.247
TENT5C	6	0.5415	0	0	0.304	0.029
RNASEH2B	6	0.5401	0	0	0.74	0.519
IDH3G	6	0.5392	0	0	0.565	0.308
DHRS9	6	0.5379	0	0	0.322	0.03
LOC706087	6	0.5378	0	0	0.676	0.434
C16H17orf62	6	0.536	0	0	0.488	0.207
SRSF7	6	0.5359	0	0	0.739	0.544
MX2	6	0.5358	0	0	0.62	0.34
SOX4	6	0.5352	0	0	0.297	0.113
CHML	6	0.5343	0	0	0.297	0.05
B3GNT2	6	0.5336	0	0	0.43	0.15
ADSSL1	6	0.5307	0	0	0.334	0.082
CIB2	6	0.5301	0	0	0.27	0.004
MMP17	6	0.5292	0	0	0.289	0.002
ATP2A3	6	0.5291	0	0	0.34	0.036
SNX9	6	0.5284	0	0	0.574	0.32
SCN9A	6	0.5283	0	0	0.29	0.014
LOC708686	6	0.5281	0	0	0.451	0.211
LOC114672574	6	0.5281	0	0	0.506	0.28
ARHGEF3	6	0.528	0	0	0.521	0.281
LIMD2	6	0.528	0	0	0.367	0.062
RPL27	6	0.5275	0	0	0.98	0.972
RILPL2	6	0.5261	0	0	0.712	0.526
RPS12	6	0.5247	0	0	0.985	0.984
ECE1	6	0.5218	0	0	0.289	0.012
NME2	6	0.5215	0	0	0.977	0.952
MED13L	6	0.5191	0	0	0.562	0.325
FDPS	6	0.518	0	0	0.564	0.299
GRAMD1B	6	0.5179	0	0	0.27	0.016
CKS2	6	0.5162	0	0	0.565	0.34
CCDC69	6	0.5128	0	0	0.529	0.261
CSK	6	0.5118	0	0	0.499	0.218
SPCS2	6	0.5108	0	0	0.748	0.557
CNN2	6	0.5091	0	0	0.592	0.328
DNAJB11	6	0.5078	0	0	0.473	0.209
PALLD	6	0.5078	0	0	0.403	0.173
RPL15	6	0.5069	0	0	0.971	0.952
FCGRT	6	0.5064	0	0	0.365	0.086
KLHL6	6	0.5063	0	0	0.383	0.163
SH3KBP1	6	0.5037	0	0	0.519	0.252
SLC35F3	6	0.5034	0	0	0.268	0.003
SEPTIN6	6	0.5025	0	0	0.53	0.272
STAMBPL1	6	0.5023	0	0	0.281	0.015
CCDC85B	6	0.5005	0	0	0.608	0.378
IKZF1	6	0.5001	0	0	0.688	0.464
LTV1	6	0.4987	0	0	0.498	0.252
SLC25A5	6	0.4983	0	0	0.806	0.625
LOC695533	6	0.498	0	0	0.775	0.583
SEC11C	6	0.4977	0	0	0.621	0.435
RAB8A	6	0.496	0	0	0.635	0.413
ZBTB18	6	0.4959	0	0	0.318	0.083
SEMA4C	6	0.4944	0	0	0.24	0.003
MGAT4A	6	0.4932	0	0	0.445	0.218
ID3	6	0.4908	0	0	0.313	0.069
UBE2D2	6	0.4872	0	0	0.672	0.453
RACK1	6	0.4871	0	0	0.979	0.972
SRSF5	6	0.4869	0	0	0.867	0.696
P2RY14	6	0.4862	0	0	0.297	0.024
SPATS2L	6	0.4862	0	0	0.701	0.51
C14H11orf24	6	0.484	0	0	0.373	0.113
PDE7A	6	0.4839	0	0	0.302	0.048
IGFBP7	6	0.4838	0	0	0.251	0.016
SLC46A3	6	0.4834	0	0	0.338	0.067
OXSM	6	0.4798	0	0	0.31	0.047
RPL6	6	0.4784	0	0	0.978	0.972
MCEE	6	0.4784	0	0	0.464	0.208
TOMM20	6	0.477	0	0	0.881	0.754
BBX	6	0.4755	0	0	0.596	0.38
SEMA7A	6	0.4752	0	0	0.246	0.011
LAG3	6	0.4749	0	0	0.243	0.018
MAMU-DOB	6	0.474	0	0	0.256	0.007
POLR2A	6	0.4729	0	0	0.644	0.452
RPL7A	6	0.4725	0	0	0.979	0.975
FUT7	6	0.4722	0	0	0.282	0.041
LANCL2	6	0.4712	0	0	0.26	0.052
RPS8	6	0.4711	0	0	0.989	0.992
CDK2AP2	6	0.471	0	0	0.479	0.252
TNFSF12	6	0.4698	0	0	0.627	0.431
COMT	6	0.4694	0	0	0.562	0.342
EVI2B	6	0.4686	0	0	0.693	0.476
LSM2	6	0.4671	0	0	0.639	0.422
SETBP1	6	0.467	0	0	0.241	0.005
ENO2	6	0.4664	0	0	0.267	0.017
CCDC57	6	0.465	0	0	0.486	0.247
SLC15A4	6	0.4647	0	0	0.599	0.383
ZDHHC21	6	0.4639	0	0	0.421	0.203
MAMU-DMB	6	0.4633	0	0	0.777	0.577
VOPP1	6	0.4631	0	0	0.508	0.27
ACAP1	6	0.4628	0	0	0.313	0.039
MAD2L2	6	0.462	0	0	0.354	0.116
RPS29	6	0.4619	0	0	0.981	0.98
LOC106999151	6	0.4618	0	0	0.631	0.424
FOXRED1	6	0.4616	0	0	0.395	0.153
SMARCA4	6	0.4609	0	0	0.512	0.284
RPS4X	6	0.4607	0	0	0.984	0.983
TRABD	6	0.4603	0	0	0.591	0.37
RPS23	6	0.4582	0	0	0.986	0.988
RPS15A	6	0.4582	0	0	0.982	0.977
ZFP36L1	6	0.4581	0	0	0.696	0.452
CARHSP1	6	0.4572	0	0	0.409	0.161
NIPA2	6	0.4564	0	0	0.522	0.293
SMIM3	6	0.456	0	0	0.43	0.195
ARID5A	6	0.4559	0	0	0.351	0.092
ERN1	6	0.4544	0	0	0.321	0.091
PSME1	6	0.4543	0	0	0.868	0.72
EIF1	6	0.454	0	0	0.984	0.969
STRBP	6	0.4529	0	0	0.315	0.081
PDXK	6	0.4518	0	0	0.428	0.19
RB1	6	0.4514	0	0	0.523	0.282
KIF20B	6	0.4501	0	0	0.294	0.054
COBLL1	6	0.4478	0	0	0.24	0.007
LOC705636	6	0.4461	0	0	0.82	0.664
UBC	6	0.4435	0	0	0.97	0.941
NPM1	6	0.4426	0	0	0.82	0.663
SLFN5	6	0.4423	0	0	0.484	0.25
LOC704104	6	0.4421	0	0	0.984	0.958
LOC716530	6	0.4418	0	0	0.906	0.783
HM13	6	0.4414	0	0	0.448	0.227
RABAC1	6	0.4411	0	0	0.725	0.534
LOC106999632	6	0.4395	0	0	0.258	0.015
TOP1	6	0.4392	0	0	0.783	0.608
CHD2	6	0.4381	0	0	0.746	0.56
ARPC5L	6	0.4376	0	0	0.501	0.287
RPS25	6	0.4368	0	0	0.93	0.851
EEF2K	6	0.4347	0	0	0.349	0.126
IL10RA	6	0.4336	0	0	0.446	0.216
ST14	6	0.4333	0	0	0.406	0.216
GTF2E2	6	0.4326	0	0	0.463	0.241
AFF3	6	0.4307	0	0	0.212	0.003
RPS16	6	0.43	0	0	0.984	0.984
LOC716637	6	0.4298	0	0	0.481	0.273
HMGA1	6	0.4278	0	0	0.536	0.309
SRP19	6	0.4249	0	0	0.635	0.434
GRASP	6	0.4237	0	0	0.268	0.068
PLEKHO1	6	0.4235	0	0	0.475	0.23
IFI6	6	0.4229	0	0	0.938	0.8
LOC106998073	6	0.4227	0	0	0.233	0.025
PDIA6	6	0.4216	0	0	0.613	0.414
STMN3	6	0.4214	0	0	0.308	0.098
ARL5A	6	0.4213	0	0	0.666	0.477
KHK	6	0.4211	0	0	0.275	0.04
SH2D3C	6	0.421	0	0	0.253	0.018
RPL34	6	0.4208	0	0	0.981	0.983
SLC2A1	6	0.4203	0	0	0.237	0.019
TNRC6C	6	0.4192	0	0	0.39	0.189
LOC696005	6	0.4192	0	0	0.332	0.16
INPP5D	6	0.4159	0	0	0.465	0.252
MEF2D	6	0.415	0	0	0.358	0.143
SLC24A4	6	0.4143	0	0	0.234	0.023
LOC700616	6	0.414	0	0	0.308	0.08
VAMP8	6	0.414	0	0	0.926	0.803
TRAM1	6	0.414	0	0	0.822	0.666
CSNK1G2	6	0.4139	0	0	0.447	0.232
COX6C	6	0.4125	0	0	0.944	0.887
LOC114678893	6	0.4123	0	0	0.261	0.041
ZNF385C	6	0.4116	0	0	0.238	0.021
RPL35A	6	0.4113	0	0	0.972	0.955
CALM1	6	0.4093	0	0	0.951	0.895
ARHGAP27	6	0.409	0	0	0.317	0.108
PAIP1	6	0.4081	0	0	0.481	0.272
TMEM132A	6	0.4075	0	0	0.224	0.005
RTRAF	6	0.4072	0	0	0.734	0.563
NAGK	6	0.4072	0	0	0.69	0.529
PARP15	6	0.407	0	0	0.264	0.052
IRF1	6	0.4059	0	0	0.399	0.204
NSDHL	6	0.4055	0	0	0.325	0.109
MAMU-AG	6	0.4055	0	0	0.983	0.96
PLCD1	6	0.4044	0	0	0.38	0.156
EIF3K	6	0.4043	0	0	0.942	0.881
SRSF11	6	0.4043	0	0	0.811	0.654
PTPRE	6	0.4043	0	0	0.321	0.092
LILRB1	6	0.4043	0	0	0.314	0.105
CARD19	6	0.4039	0	0	0.392	0.175
SCT	6	0.4031	0	0	0.211	0.002
AP1S2	6	0.4024	0	0	0.944	0.857
RBIS	6	0.4014	0	0	0.574	0.375
CYC1	6	0.4002	0	0	0.712	0.547
FDFT1	6	0.3996	0	0	0.454	0.259
DDOST	6	0.3994	0	0	0.724	0.571
RPL24	6	0.3986	0	0	0.972	0.961
TSGA10IP	6	0.3982	0	0	0.205	0.001
PSMB10	6	0.3982	0	0	0.597	0.407
FZD1	6	0.3972	0	0	0.209	0.011
NACA	6	0.397	0	0	0.98	0.975
KLF13	6	0.3955	0	0	0.66	0.485
SSBP4	6	0.3953	0	0	0.476	0.276
MTMR9	6	0.3936	0	0	0.291	0.096
LOC698288	6	0.3926	0	0	0.259	0.07
RPL30	6	0.3925	0	0	0.985	0.986
LOC114671965	6	0.3925	0	0	0.156	0.002
LSM5	6	0.3918	0	0	0.542	0.331
RPS13	6	0.3908	0	0	0.981	0.977
RPL32	6	0.3904	0	0	0.941	0.934
TMEM229B	6	0.3903	0	0	0.233	0.011
NEGR1	6	0.3897	0	0	0.21	0.002
GZMH	6	0.3888	0	0	0.194	0.009
DDX5	6	0.3885	0	0	0.973	0.935
LOC106998836	6	0.388	0	0	0.909	0.828
CBX4	6	0.3878	0	0	0.289	0.082
RPL31	6	0.3872	0	0	0.407	0.175
RNASET2	6	0.3866	0	0	0.915	0.836
RPL18	6	0.386	0	0	0.989	0.99
ATF4	6	0.3857	0	0	0.895	0.806
CARD11	6	0.3857	0	0	0.211	0.007
FBXO31	6	0.3852	0	0	0.314	0.121
NDUFV2	6	0.3846	0	0	0.547	0.352
CDH15	6	0.3831	0	0	0.189	0.001
KIAA0040	6	0.3827	0	0	0.27	0.057
CDV3	6	0.3823	0	0	0.833	0.699
NSA2	6	0.38	0	0	0.814	0.681
LOC702677	6	0.3791	0	0	0.386	0.153
TSC22D1	6	0.3739	0	0	0.382	0.188
GPR155	6	0.373	0	0	0.223	0.052
LOC114671097	6	0.3707	0	0	0.258	0.043
SERINC2	6	0.3699	0	0	0.151	0.008
TRAPPC4	6	0.3698	0	0	0.482	0.289
GPR171	6	0.3695	0	0	0.209	0.015
KRTCAP2	6	0.3679	0	0	0.906	0.808
HS3ST1	6	0.3672	0	0	0.217	0.014
MAMU-A3	6	0.3668	0	0	0.883	0.79
MMP25	6	0.3665	0	0	0.236	0.038
LOC707414	6	0.3655	0	0	0.28	0.063
ATP8B2	6	0.3654	0	0	0.222	0.016
THOC7	6	0.365	0	0	0.481	0.288
SLC7A5	6	0.3648	0	0	0.211	0.022
PTMA	6	0.3648	0	0	0.969	0.928
NPC1	6	0.3646	0	0	0.409	0.224
FLT3	6	0.3645	0	0	0.225	0.017
TPT1	6	0.3642	0	0	0.987	0.991
RPS17	6	0.3641	0	0	0.964	0.937
LIMD1	6	0.3627	0	0	0.241	0.048
UBAC2	6	0.3609	0	0	0.337	0.135
EIF4G3	6	0.3604	0	0	0.261	0.081
HSP90B1	6	0.3597	0	0	0.933	0.855
PSMF1	6	0.3594	0	0	0.368	0.188
SERPINI1	6	0.3593	0	0	0.241	0.051
RPL22	6	0.359	0	0	0.973	0.959
RPL17	6	0.3572	0	0	0.968	0.904
RPL35	6	0.3572	0	0	0.914	0.882
RPL7	6	0.3568	0	0	0.93	0.892
RPL26	6	0.3563	0	0	0.937	0.886
BRD3	6	0.3556	0	0	0.353	0.178
IDI1	6	0.3537	0	0	0.335	0.161
PLEKHJ1	6	0.3533	0	0	0.474	0.287
ARPC3	6	0.3522	0	0	0.959	0.913
SLC38A1	6	0.351	0	0	0.261	0.057
LOC114680236	6	0.3506	0	0	0.2	0.038
RPS19	6	0.3506	0	0	0.988	0.993
SUMO2	6	0.3489	0	0	0.84	0.738
MCC	6	0.3472	0	0	0.201	0.026
SEMA4D	6	0.347	0	0	0.339	0.144
ZEB1	6	0.3434	0	0	0.198	0.019
EPS8	6	0.3422	0	0	0.253	0.066
LTBP4	6	0.3414	0	0	0.254	0.071
ST3GAL4	6	0.3373	0	0	0.255	0.07
ELOVL7	6	0.337	0	0	0.19	0.009
C6H5orf34	6	0.3362	0	0	0.247	0.076
TMED3	6	0.3358	0	0	0.327	0.135
CLECL1	6	0.3354	0	0	0.182	0.01
MILR1	6	0.3346	0	0	0.277	0.111
LOC106993522	6	0.3341	0	0	0.183	0.002
SATB1	6	0.3339	0	0	0.322	0.126
UBE2Q2	6	0.3336	0	0	0.253	0.074
DTX2	6	0.3335	0	0	0.258	0.078
IL18BP	6	0.3328	0	0	0.299	0.111
RPS5	6	0.3327	0	0	0.979	0.977
LOC693584	6	0.3315	0	0	0.35	0.158
XPNPEP1	6	0.3302	0	0	0.296	0.117
LOC106996415	6	0.3293	0	0	0.333	0.159
PQLC2	6	0.3293	0	0	0.273	0.095
LOC106996934	6	0.3293	0	0	0.213	0.032
IDH3A	6	0.3276	0	0	0.294	0.118
UHRF1	6	0.3214	0	0	0.16	0.003
NARS2	6	0.3199	0	0	0.298	0.13
RPS27	6	0.3188	0	0	0.975	0.973
UBA5	6	0.3168	0	0	0.31	0.137
TMEM184B	6	0.3153	0	0	0.277	0.105
PRKRA	6	0.3145	0	0	0.326	0.154
RPS3	6	0.3139	0	0	0.98	0.976
LOC107000241	6	0.3137	0	0	0.163	0.016
LOC106994737	6	0.3137	0	0	0.166	0.004
SEMA5A	6	0.312	0	0	0.163	0.001
PRPS2	6	0.3081	0	0	0.292	0.126
CDK5R1	6	0.3078	0	0	0.17	0.01
ABLIM1	6	0.3074	0	0	0.169	0.019
LPAR2	6	0.3069	0	0	0.196	0.03
GNG7	6	0.3044	0	0	0.186	0.022
CDK6	6	0.3029	0	0	0.174	0.03
ANTXR2	6	0.3028	0	0	0.256	0.074
PDE1A	6	0.3027	0	0	0.157	0.001
EEF1G	6	0.3021	0	0	0.947	0.915
GPR174	6	0.2973	0	0	0.162	0.013
CSGALNACT1	6	0.2953	0	0	0.161	0.005
CUX2	6	0.2925	0	0	0.159	0.002
LOC114671957	6	0.2913	0	0	0.187	0.024
LOC715043	6	0.2912	0	0	0.319	0.149
ADA	6	0.2885	0	0	0.242	0.076
RASSF2	6	0.2876	0	0	0.27	0.102
HIST1H2BK	6	0.2872	0	0	0.193	0.047
ACTG1	6	0.2869	0	0	0.983	0.963
LOC114673061	6	0.2842	0	0	0.153	0.006
RIPOR1	6	0.2835	0	0	0.26	0.101
SLC7A6	6	0.2805	0	0	0.229	0.071
FAM129C	6	0.2802	0	0	0.157	0.005
LOC696076	6	0.2798	0	0	0.203	0.063
RPL3	6	0.2777	0	0	0.981	0.98
LOC709045	6	0.2774	0	0	0.292	0.12
ARID3A	6	0.2761	0	0	0.263	0.112
FCHO1	6	0.2715	0	0	0.196	0.053
B2M	6	0.2695	0	0	0.999	0.998
LOC694289	6	0.269	0	0	0.957	0.917
FAM174B	6	0.2684	0	0	0.151	0.001
TMEM263	6	0.2668	0	0	0.218	0.071
GMPPB	6	0.2668	0	0	0.211	0.064
LOC706103	6	0.2656	0	0	0.151	0.001
RPS21	6	0.2634	0	0	0.981	0.983
FAM117A	6	0.263	0	0	0.201	0.054
SIGLEC14	6	0.2626	0	0	0.223	0.071
TSPAN3	6	0.2615	0	0	0.216	0.07
LOC114669852	6	0.2608	0	0	0.168	0.041
PDE4B	6	0.2589	0	0	0.193	0.05
FADS1	6	0.2582	0	0	0.188	0.052
RPS14	6	0.2567	0	0	0.983	0.989
LOC114672823	6	0.2562	0	0	0.156	0.026
ING1	6	0.2541	0	0	0.176	0.056
XRN1	6	0.4225	3.5667e-307	1.4381e-302	0.508	0.323
RUFY3	6	0.3512	5.7977e-307	2.3376e-302	0.379	0.203
CNOT8	6	0.3008	4.1222e-306	1.6621e-301	0.303	0.141
SERP1	6	0.3297	1.4694e-305	5.9245e-301	0.874	0.772
CHRNB1	6	0.2978	6.9474e-305	2.8012e-300	0.33	0.163
SLC44A2	6	0.3383	5.3305e-304	2.1492e-299	0.398	0.217
S100A13	6	0.3831	4.2332e-303	1.7068e-298	0.2	0.074
IFI44L	6	0.3766	4.6396e-303	1.8707e-298	0.425	0.236
FXYD5	6	0.3433	5.5179e-302	2.2248e-297	0.843	0.728
DIPK2A	6	0.2547	2.7989e-301	1.1285e-296	0.213	0.081
PSMA5	6	0.3669	9.7998e-301	3.9513e-296	0.591	0.417
HINT1	6	0.2628	1.362e-298	5.4915e-294	0.948	0.895
YKT6	6	0.3139	3.6488e-298	1.4712e-293	0.3	0.142
IRF2BP2	6	0.3788	4.0774e-298	1.644e-293	0.689	0.525
TOMM7	6	0.3017	6.7364e-298	2.7161e-293	0.908	0.849
SLC25A4	6	0.3546	1.8657e-295	7.5224e-291	0.52	0.343
SFSWAP	6	0.366	1.4641e-293	5.9034e-289	0.42	0.243
ARHGAP45	6	0.3037	1.5285e-292	6.1629e-288	0.37	0.192
NMT1	6	0.3497	3.1351e-291	1.2641e-286	0.583	0.402
POLE4	6	0.347	1.6546e-290	6.6713e-286	0.63	0.453
C11H12orf57	6	0.3462	4.7732e-290	1.9246e-285	0.883	0.805
SENP6	6	0.3866	1.1316e-288	4.5627e-284	0.554	0.376
ZRANB2	6	0.3861	1.3204e-288	5.324e-284	0.487	0.307
USF2	6	0.3591	1.7966e-286	7.2437e-282	0.628	0.459
LOC697280	6	0.3189	2.0536e-283	8.2801e-279	0.303	0.147
ZNRD2	6	0.3153	1.289e-281	5.1974e-277	0.376	0.206
SIVA1	6	0.3346	7.3565e-281	2.9661e-276	0.466	0.296
SNRPB	6	0.3395	7.7281e-280	3.116e-275	0.684	0.529
LUC7L3	6	0.3902	5.7388e-273	2.3139e-268	0.559	0.386
EEF1D	6	0.2678	8.9113e-273	3.593e-268	0.94	0.908
PITPNA	6	0.3319	4.8398e-272	1.9514e-267	0.597	0.429
DEK	6	0.3797	9.5517e-269	3.8512e-264	0.708	0.57
PNN	6	0.3965	1.2027e-268	4.8492e-264	0.552	0.379
LSM1	6	0.3134	1.8221e-267	7.3469e-263	0.382	0.22
STAT2	6	0.3803	2.5871e-267	1.0431e-262	0.334	0.177
NUDT22	6	0.3245	2.5948e-267	1.0462e-262	0.434	0.266
APOBEC3C	6	0.2673	3.0626e-267	1.2348e-262	0.316	0.159
PLAAT4	6	0.3767	2.9068e-266	1.172e-261	0.598	0.427
NT5C3A	6	0.3863	6.259e-266	2.5236e-261	0.677	0.513
DUSP5	6	0.3338	5.5026e-264	2.2187e-259	0.445	0.261
DNAJC3	6	0.3502	1.9674e-263	7.9326e-259	0.435	0.268
TBCC	6	0.2966	2.7448e-263	1.1067e-258	0.352	0.192
ANKRD11	6	0.3916	1.1644e-262	4.6951e-258	0.667	0.504
PPP1R18	6	0.3307	8.3186e-262	3.3541e-257	0.561	0.391
ARID4B	6	0.365	1.3941e-261	5.6209e-257	0.574	0.409
CRIP1	6	0.3172	2.0599e-260	8.3053e-256	0.984	0.965
EBP	6	0.3913	1.6396e-259	6.6107e-255	0.486	0.317
DBNL	6	0.3246	7.4718e-258	3.0126e-253	0.655	0.496
ARGLU1	6	0.3488	5.0008e-257	2.0163e-252	0.763	0.624
LOC106994194	6	0.3838	7.4633e-257	3.0092e-252	0.463	0.289
ATL2	6	0.3143	1.484e-254	5.9835e-250	0.275	0.133
C18H18orf25	6	0.2791	2.2912e-253	9.2379e-249	0.243	0.109
CPNE1	6	0.3098	4.6654e-253	1.8811e-248	0.415	0.25
LAP3	6	0.4048	1.8447e-251	7.438e-247	0.808	0.706
SNRPA1	6	0.2722	1.9908e-251	8.0271e-247	0.342	0.184
DNAJC19	6	0.3127	9.0599e-251	3.653e-246	0.459	0.296
PHACTR2	6	0.3604	1.5307e-250	6.1716e-246	0.49	0.323
TBC1D1	6	0.3177	3.3591e-250	1.3544e-245	0.392	0.23
ANKRD12	6	0.3413	5.6339e-249	2.2716e-244	0.779	0.645
ARAP2	6	0.2833	8.6425e-248	3.4847e-243	0.262	0.123
SCAPER	6	0.2695	1.0405e-247	4.1952e-243	0.233	0.103
VGLL4	6	0.3303	1.481e-244	5.9713e-240	0.366	0.21
TAGLN2	6	0.2995	1.8522e-244	7.4681e-240	0.944	0.898
SECISBP2	6	0.3199	2.9303e-244	1.1815e-239	0.374	0.218
OFD1	6	0.2796	1.5225e-243	6.1386e-239	0.288	0.144
GSN	6	0.2755	3.2148e-242	1.2962e-237	0.614	0.432
HDGF	6	0.3199	5.4456e-241	2.1957e-236	0.498	0.333
RPL22L1	6	0.339	8.0179e-241	3.2328e-236	0.802	0.687
RFXANK	6	0.2585	7.9756e-240	3.2158e-235	0.289	0.145
BST2	6	0.3132	3.8339e-239	1.5458e-234	0.91	0.835
CUX1	6	0.3197	1.418e-236	5.7176e-232	0.428	0.266
CHURC1	6	0.2968	4.8141e-236	1.941e-231	0.773	0.65
NAA10	6	0.3083	6.1482e-236	2.4789e-231	0.602	0.445
HIST1H2AC	6	0.3303	1.0704e-235	4.3158e-231	0.255	0.121
TKT	6	0.3548	8.9192e-235	3.5962e-230	0.9	0.846
SPN	6	0.2796	3.4092e-234	1.3746e-229	0.341	0.186
TRIR	6	0.2798	4.7036e-234	1.8965e-229	0.847	0.75
GPR65	6	0.3071	1.0515e-232	4.2398e-228	0.497	0.323
PTPN1	6	0.3845	2.2183e-232	8.9442e-228	0.518	0.368
LOC699443	6	0.3023	6.1957e-231	2.4981e-226	0.682	0.522
TRAPPC10	6	0.3276	3.0792e-230	1.2415e-225	0.393	0.24
BHLHE40	6	0.327	2.6521e-228	1.0693e-223	0.604	0.435
ARHGAP5	6	0.328	2.8979e-228	1.1684e-223	0.346	0.196
H1FX	6	0.4407	3.0042e-227	1.2113e-222	0.534	0.374
RER1	6	0.3079	9.7444e-227	3.929e-222	0.759	0.634
YPEL5	6	0.3446	2.5928e-226	1.0454e-221	0.516	0.356
GADD45B	6	0.259	3.6824e-224	1.4847e-219	0.28	0.138
TNFAIP8	6	0.2959	5.465e-224	2.2035e-219	0.517	0.357
CDKN1B	6	0.2769	4.7062e-222	1.8975e-217	0.3	0.158
STAT1	6	0.3439	1.4843e-221	5.9847e-217	0.723	0.568
LOC707383	6	0.308	3.4031e-221	1.3721e-216	0.535	0.38
PAXX	6	0.2924	1.4553e-220	5.868e-216	0.416	0.262
SMG6	6	0.2994	2.2233e-219	8.9642e-215	0.315	0.172
CREB3L2	6	0.3049	7.688e-218	3.0998e-213	0.333	0.188
OXA1L	6	0.2649	1.126e-217	4.5401e-213	0.344	0.195
TBL1XR1	6	0.3465	1.4697e-217	5.926e-213	0.583	0.43
CD47	6	0.3062	1.5991e-217	6.4478e-213	0.73	0.602
ZNF706	6	0.3039	4.5395e-217	1.8303e-212	0.703	0.574
IQGAP2	6	0.3172	7.7346e-217	3.1186e-212	0.489	0.332
CBLB	6	0.2872	5.9796e-214	2.411e-209	0.387	0.234
SQLE	6	0.2512	6.3442e-214	2.558e-209	0.263	0.126
JTB	6	0.2739	1.0489e-213	4.2291e-209	0.713	0.543
TNRC6B	6	0.3439	5.2199e-211	2.1046e-206	0.628	0.48
ABRACL	6	0.2794	2.4969e-208	1.0068e-203	0.847	0.744
RCC2	6	0.3107	4.566e-208	1.841e-203	0.479	0.328
PNRC2	6	0.3209	2.3435e-206	9.4489e-202	0.623	0.487
PSMB4	6	0.29	3.1326e-206	1.2631e-201	0.598	0.458
UBE2V1	6	0.2956	2.9283e-205	1.1807e-200	0.596	0.457
ATP6V1G1	6	0.3161	5.7845e-204	2.3323e-199	0.621	0.479
LOC704147	6	0.3068	1.8082e-203	7.2907e-199	0.658	0.521
TRAF3IP1	6	0.2669	3.1835e-203	1.2836e-198	0.269	0.139
EIF2S2	6	0.3021	7.4457e-203	3.0021e-198	0.691	0.568
DDA1	6	0.2543	1.5882e-201	6.4035e-197	0.338	0.198
CIRBP	6	0.282	8.397e-201	3.3857e-196	0.609	0.471
NT5C	6	0.2756	1.2975e-200	5.2316e-196	0.35	0.208
BTG1	6	0.2735	1.7778e-200	7.1681e-196	0.827	0.708
TAP2	6	0.2725	2.2315e-199	8.9976e-195	0.353	0.211
SELPLG	6	0.3086	2.2743e-199	9.17e-195	0.541	0.395
HERC5	6	0.2546	4.9355e-198	1.99e-193	0.596	0.4
ERGIC3	6	0.3034	1.5087e-197	6.0832e-193	0.593	0.46
NDUFB4	6	0.2831	3.3326e-197	1.3437e-192	0.71	0.591
LOC704173	6	0.2537	1.296e-196	5.2256e-192	0.328	0.19
COPZ1	6	0.2793	1.3416e-196	5.4093e-192	0.556	0.411
CTSH	6	0.2968	2.0846e-196	8.4049e-192	0.759	0.639
MSMO1	6	0.2745	1.3581e-195	5.4758e-191	0.324	0.18
PI4K2B	6	0.2718	1.036e-194	4.177e-190	0.316	0.179
DDIT4	6	0.2649	1.5668e-194	6.3173e-190	0.439	0.276
ATF5	6	0.356	1.249e-193	5.036e-189	0.218	0.105
ARHGAP17	6	0.2604	3.9031e-192	1.5737e-187	0.296	0.164
DYNLRB1	6	0.2565	2.8878e-191	1.1644e-186	0.856	0.768
SRPRA	6	0.3224	8.4477e-191	3.4061e-186	0.475	0.334
USP18	6	0.2859	8.4692e-191	3.4148e-186	0.351	0.206
TENT5A	6	0.2643	8.6114e-189	3.4721e-184	0.295	0.162
GTF2I	6	0.3047	1.3767e-188	5.5507e-184	0.664	0.534
NRDC	6	0.3025	2.2674e-187	9.142e-183	0.446	0.306
PML	6	0.2677	1.1369e-186	4.5842e-182	0.337	0.198
WASF2	6	0.2886	6.4126e-186	2.5856e-181	0.672	0.551
RSRP1	6	0.3262	1.3069e-185	5.2695e-181	0.701	0.574
PDIA3	6	0.292	1.3295e-185	5.3604e-181	0.616	0.486
UVRAG	6	0.2647	1.0869e-182	4.3823e-178	0.341	0.206
LSM10	6	0.2623	1.6592e-182	6.6898e-178	0.64	0.515
HIST1H1D	6	0.4091	2.296e-182	9.2576e-178	0.245	0.126
MRPL21	6	0.2872	1.098e-181	4.4271e-177	0.415	0.279
NDUFB11	6	0.2612	6.1295e-181	2.4714e-176	0.745	0.635
RNF5	6	0.2768	1.4422e-180	5.8148e-176	0.439	0.303
DR1	6	0.2675	2.241e-180	9.0356e-176	0.434	0.294
FGFR1OP2	6	0.2664	1.4547e-179	5.8652e-175	0.398	0.259
SAMD9L	6	0.3477	1.005e-176	4.0523e-172	0.61	0.479
IFIT5	6	0.2509	1.1273e-176	4.5451e-172	0.249	0.129
GPSM3	6	0.2764	1.7161e-176	6.9194e-172	0.643	0.518
CETN2	6	0.266	1.7775e-176	7.1668e-172	0.39	0.255
SEPTIN7	6	0.2658	2.8144e-176	1.1348e-171	0.768	0.663
SWAP70	6	0.2942	1.603e-175	6.4632e-171	0.456	0.318
CCDC12	6	0.2977	3.3516e-175	1.3514e-170	0.552	0.416
HNRNPA3	6	0.2806	2.0843e-173	8.404e-169	0.764	0.654
U2AF1	6	0.2548	5.1255e-173	2.0666e-168	0.595	0.466
ITGA4	6	0.3551	5.7213e-173	2.3068e-168	0.468	0.332
CDK11B	6	0.2687	1.828e-171	7.3704e-167	0.453	0.314
MPHOSPH10	6	0.2933	2.2263e-171	8.9765e-167	0.333	0.207
TMA7	6	0.2684	2.8113e-171	1.1335e-166	0.672	0.556
PPIG	6	0.2895	1.248e-169	5.0321e-165	0.672	0.557
MTIF3	6	0.267	3.8111e-169	1.5366e-164	0.329	0.201
TAF10	6	0.2593	4.6049e-169	1.8567e-164	0.697	0.582
GATAD2B	6	0.2572	1.2642e-167	5.0971e-163	0.322	0.193
UFC1	6	0.2613	3.4818e-167	1.4038e-162	0.681	0.566
APEX1	6	0.2816	7.0791e-165	2.8543e-160	0.667	0.55
DTNBP1	6	0.2597	4.6797e-163	1.8868e-158	0.413	0.282
CCNDBP1	6	0.2572	1.2652e-162	5.1011e-158	0.418	0.288
BLOC1S6	6	0.2686	6.0458e-162	2.4377e-157	0.426	0.294
BTG2	6	0.2816	1.3194e-161	5.3197e-157	0.747	0.622
CHD9	6	0.3009	1.6062e-161	6.4762e-157	0.665	0.542
PHF11	6	0.277	3.2335e-160	1.3038e-155	0.503	0.372
B4GALT1	6	0.2658	1.7923e-159	7.2266e-155	0.478	0.349
COMMD3	6	0.2551	3.6433e-159	1.469e-154	0.412	0.282
LYN	6	0.2834	1.1663e-158	4.7026e-154	0.789	0.707
CSF2RB	6	0.3625	4.1518e-158	1.674e-153	0.583	0.474
MBNL1	6	0.2525	1.5291e-157	6.1652e-153	0.896	0.821
ARF6	6	0.252	4.3288e-155	1.7454e-150	0.663	0.55
LOC100427967	6	0.2567	2.376e-154	9.5801e-150	0.633	0.501
PPM1G	6	0.2727	8.0062e-154	3.2281e-149	0.512	0.391
SDF4	6	0.2672	2.8684e-151	1.1565e-146	0.572	0.452
BICD2	6	0.2758	1.6491e-150	6.6491e-146	0.408	0.281
SMIM10L1	6	0.2507	1.6922e-149	6.823e-145	0.382	0.258
GPBP1	6	0.2731	1.5854e-144	6.3924e-140	0.64	0.533
INPP4A	6	0.289	3.8627e-144	1.5575e-139	0.468	0.343
USP15	6	0.2751	1.5741e-143	6.3467e-139	0.591	0.469
PRPF38B	6	0.2592	6.4912e-139	2.6172e-134	0.632	0.524
ARHGAP24	6	0.2856	9.2098e-138	3.7134e-133	0.427	0.305
TRIM5	6	0.2516	1.0449e-136	4.213e-132	0.393	0.273
CSNK2A1	6	0.255	5.5469e-134	2.2365e-129	0.593	0.485
MNDA	6	0.2551	8.2423e-133	3.3233e-128	0.885	0.817
CCDC82	6	0.2522	2.5574e-131	1.0312e-126	0.435	0.32
CD2AP	6	0.2581	1.5588e-128	6.285e-124	0.418	0.302
FGL2	6	0.2698	1.5406e-116	6.2116e-112	0.459	0.348
PLEK	6	0.2502	3.2686e-113	1.3179e-108	0.713	0.614
TRIM25	6	0.2595	1.228e-107	4.9512e-103	0.487	0.376
MSMO1	7	1.1592	0	0	0.822	0.162
LOC703490	7	1.0136	0	0	0.728	0.12
HMGCS1	7	0.9736	0	0	0.703	0.153
FDPS	7	0.8927	0	0	0.793	0.293
SQLE	7	0.8453	0	0	0.677	0.112
IDI1	7	0.7681	0	0	0.637	0.152
EBP	7	0.717	0	0	0.672	0.312
MVD	7	0.6695	0	0	0.538	0.136
INSIG1	7	0.6669	0	0	0.576	0.136
CD14	7	0.6355	0	0	0.895	0.67
FDFT1	7	0.5858	0	0	0.613	0.255
ACAT2	7	0.5633	0	0	0.439	0.091
SC5D	7	0.4908	0	0	0.521	0.195
DHCR24	7	0.4744	0	0	0.631	0.312
SREBF2	7	0.45	0	0	0.5	0.176
OSM	7	0.4248	0	0	0.337	0.105
CD9-1	7	0.3933	0	0	0.926	0.789
DHCR7	7	0.3412	0	0	0.235	0.02
LST1	7	0.3388	0	0	0.949	0.803
HMGCR	7	0.3283	0	0	0.305	0.086
ERG28	7	0.3256	0	0	0.309	0.085
FADS1	7	0.3231	0	0	0.268	0.051
ALDOC	7	0.2533	0	0	0.2	0.037
JUN	7	0.4165	3.1976e-303	1.2893e-298	0.874	0.705
ANPEP	7	0.3981	2.6781e-301	1.0798e-296	0.721	0.466
LSM6	7	0.3838	1.8017e-291	7.2645e-287	0.845	0.68
PTGDS	7	0.5029	5.5434e-281	2.2351e-276	0.712	0.452
ND4	7	0.3727	5.8056e-279	2.3408e-274	0.931	0.663
COX2	7	0.3667	1.3816e-277	5.5705e-273	0.954	0.689
TUBA1B	7	0.3097	4.0356e-271	1.6272e-266	0.973	0.917
PABPC1	7	0.2757	1.9404e-268	7.8238e-264	0.982	0.928
ECHDC1	7	0.365	2.5795e-265	1.0401e-260	0.727	0.543
TCF7L2	7	0.32	4.7456e-261	1.9134e-256	0.891	0.7
TMEM97	7	0.3426	3.4342e-255	1.3847e-250	0.5	0.286
COX1	7	0.3372	3.4009e-249	1.3713e-244	0.972	0.695
IDH1	7	0.337	3.2451e-241	1.3084e-236	0.72	0.529
LOC114674108	7	0.2974	2.9558e-239	1.1918e-234	0.774	0.54
TECR	7	0.3096	3.8974e-231	1.5714e-226	0.847	0.676
BEX3	7	0.2801	4.4235e-229	1.7836e-224	0.957	0.794
HSPA1A	7	0.312	6.3491e-229	2.56e-224	0.306	0.142
AWAT2	7	0.3507	1.7142e-226	6.9116e-222	0.459	0.259
RHBDD2	7	0.3366	5.8481e-219	2.3579e-214	0.648	0.453
CLEC4E	7	0.3205	3.9757e-214	1.603e-209	0.639	0.431
TKT	7	0.2699	2.1894e-213	8.8276e-209	0.921	0.846
ND3	7	0.2914	2.5894e-210	1.044e-205	0.841	0.582
AIF1	7	0.2629	1.5022e-205	6.0567e-201	0.934	0.819
LOC106992835	7	0.3089	4.0118e-202	1.6176e-197	0.788	0.596
LOC107000013	7	0.3278	6.6431e-202	2.6785e-197	0.638	0.437
APOC2	7	0.4742	4.4793e-196	1.8061e-191	0.613	0.413
G0S2	7	0.4394	4.5151e-195	1.8205e-190	0.656	0.47
IRS2	7	0.2866	2.4922e-187	1.0049e-182	0.788	0.587
NUDT16	7	0.2992	9.6614e-186	3.8955e-181	0.642	0.471
FFAR4	7	0.2847	5.8888e-185	2.3744e-180	0.692	0.503
CCL15	7	0.3209	8.4812e-184	3.4196e-179	0.881	0.697
GCA	7	0.2919	1.9184e-180	7.735e-176	0.569	0.386
C15H9orf16	7	0.279	7.9353e-176	3.1995e-171	0.857	0.727
DNAJB1	7	0.449	7.0597e-174	2.8465e-169	0.544	0.385
ND1	7	0.2703	2.8387e-172	1.1446e-167	0.964	0.691
ATP6	7	0.2783	1.4352e-170	5.7868e-166	0.901	0.642
LOC106999829	7	0.277	1.1306e-168	4.5587e-164	0.841	0.671
COX3	7	0.2692	3.0981e-168	1.2492e-163	0.975	0.701
MCM7	7	0.3125	9.7236e-161	3.9206e-156	0.689	0.501
PHLDA2	7	0.302	1.2122e-150	4.8875e-146	0.478	0.312
ABCA2	7	0.2506	1.4369e-140	5.7934e-136	0.488	0.321
CXCL8	7	0.2679	1.5411e-129	6.2139e-125	0.267	0.143
GPAM	7	0.2647	3.2338e-123	1.3039e-118	0.615	0.457
LOC704510	7	0.3244	4.3622e-97	1.7588e-92	0.287	0.17
DUSP6	7	0.2718	6.0064e-93	2.4218e-88	0.61	0.477
CAMP	7	0.294	7.1712e-86	2.8914e-81	0.847	0.739
IFI27	8	2.2214	0	0	0.722	0.225
CXCL11	8	1.6809	0	0	0.32	0.011
MARCKS	8	1.5388	0	0	0.742	0.172
ADAMDEC1	8	1.5331	0	0	0.588	0.205
APOBEC3A	8	1.448	0	0	0.45	0.025
ISG15	8	1.4373	0	0	0.84	0.378
CXCL9	8	1.3601	0	0	0.22	0.011
APOL2	8	1.3504	0	0	0.655	0.214
CALHM6	8	1.2483	0	0	0.486	0.047
TNFSF10	8	1.233	0	0	0.436	0.042
SOD2	8	1.2322	0	0	0.811	0.553
LOC694538	8	1.2111	0	0	0.72	0.259
C1QA	8	1.2024	0	0	0.669	0.404
C3	8	1.1924	0	0	0.428	0.065
GIMAP4	8	1.1348	0	0	0.816	0.372
PLD3	8	1.1322	0	0	0.671	0.299
PLAAT4	8	1.1282	0	0	0.687	0.426
IDO1	8	1.0982	0	0	0.378	0.051
MX2	8	1.0849	0	0	0.814	0.336
LOC716161	8	1.0519	0	0	0.979	0.813
IFIT3	8	1.0038	0	0	0.814	0.416
ISG20	8	0.993	0	0	0.662	0.248
LOC697689	8	0.9829	0	0	0.658	0.232
IFIT1	8	0.9798	0	0	0.732	0.293
FN1	8	0.9485	0	0	0.784	0.456
IFI6	8	0.9116	0	0	0.981	0.8
EPSTI1	8	0.8965	0	0	0.754	0.316
OAS1	8	0.8862	0	0	0.66	0.253
LGMN	8	0.8823	0	0	0.727	0.487
TNFSF13B	8	0.8713	0	0	0.835	0.479
APOL6	8	0.8684	0	0	0.568	0.193
SIGLEC1	8	0.8677	0	0	0.812	0.34
SERPING1	8	0.8644	0	0	0.459	0.039
IFIT2	8	0.8422	0	0	0.701	0.367
GPR183	8	0.8391	0	0	0.507	0.12
LY6E-1	8	0.81	0	0	0.894	0.736
VMO1	8	0.8081	0	0	0.784	0.596
LOC114672190	8	0.8053	0	0	0.338	0.034
CLEC2B	8	0.771	0	0	0.618	0.317
LOC718510	8	0.7675	0	0	0.435	0.041
MX1	8	0.7608	0	0	0.944	0.618
TMEM176B	8	0.7606	0	0	0.492	0.125
PSME2	8	0.7549	0	0	0.853	0.675
PSMB9	8	0.7446	0	0	0.829	0.615
UBE2L6	8	0.7435	0	0	0.691	0.338
CSF1R	8	0.7384	0	0	0.829	0.55
OAS2	8	0.7199	0	0	0.842	0.428
MT2A	8	0.7116	0	0	0.704	0.417
HERC5	8	0.6944	0	0	0.747	0.397
EMP3	8	0.6917	0	0	0.976	0.93
CTSB	8	0.6891	0	0	0.973	0.935
IFI44	8	0.6748	0	0	0.747	0.395
CDKN1A	8	0.6717	0	0	0.516	0.15
PPA1	8	0.6652	0	0	0.564	0.283
TMEM176A	8	0.6624	0	0	0.423	0.096
ARL4C	8	0.6557	0	0	0.57	0.217
LAP3	8	0.652	0	0	0.873	0.704
AZU1	8	0.651	0	0	0.159	0.007
IFNGR2	8	0.65	0	0	0.611	0.284
TREM2	8	0.6496	0	0	0.421	0.077
PLEKHO1	8	0.644	0	0	0.587	0.229
MAMU-AG	8	0.6407	0	0	0.984	0.961
PLAC8	8	0.6403	0	0	0.966	0.911
OASL	8	0.6386	0	0	0.587	0.242
MAFB	8	0.6311	0	0	0.773	0.514
IFI30	8	0.6279	0	0	0.958	0.872
IRF7	8	0.6197	0	0	0.648	0.218
SCN1B	8	0.6152	0	0	0.478	0.108
CTSH	8	0.6149	0	0	0.827	0.638
SECTM1	8	0.6064	0	0	0.361	0.017
LHFPL2	8	0.6058	0	0	0.545	0.225
PLA2G2D	8	0.6052	0	0	0.247	0.034
RGS10	8	0.6028	0	0	0.536	0.197
SRGN	8	0.598	0	0	0.976	0.932
PKIB	8	0.5948	0	0	0.517	0.208
SDC3	8	0.5924	0	0	0.332	0.04
OSM	8	0.5869	0	0	0.365	0.105
LOC716637	8	0.5864	0	0	0.614	0.271
NMI	8	0.5815	0	0	0.653	0.366
MPP1	8	0.5702	0	0	0.655	0.398
UBC	8	0.5698	0	0	0.981	0.941
SAMD9L	8	0.5681	0	0	0.762	0.476
LGALS3BP	8	0.5606	0	0	0.867	0.686
SAMHD1	8	0.5574	0	0	0.909	0.691
ODF3B	8	0.555	0	0	0.78	0.492
ND2.1	8	0.5516	0	0	0.59	0.263
CARD16	8	0.5487	0	0	0.868	0.724
STAT1	8	0.5384	0	0	0.825	0.566
MAMU-DMB	8	0.5316	0	0	0.79	0.579
FPR3	8	0.5297	0	0	0.364	0.038
SIGLEC14	8	0.529	0	0	0.392	0.067
LAT2	8	0.5239	0	0	0.444	0.104
LOC114675357	8	0.5234	0	0	0.947	0.898
TIMP1	8	0.5177	0	0	0.242	0.051
PSMB8	8	0.5135	0	0	0.829	0.691
OLFML3	8	0.513	0	0	0.371	0.085
NINJ1	8	0.5121	0	0	0.558	0.295
CSF3R	8	0.5104	0	0	0.363	0.101
ECM1	8	0.5096	0	0	0.345	0.082
GIMAP1	8	0.5005	0	0	0.543	0.234
DNPEP	8	0.4984	0	0	0.552	0.274
TAP1	8	0.4961	0	0	0.527	0.217
ND1.1	8	0.4958	0	0	0.575	0.254
BST2	8	0.4927	0	0	0.912	0.836
CD86	8	0.4916	0	0	0.449	0.138
VAMP5	8	0.485	0	0	0.817	0.621
DNMT1	8	0.4827	0	0	0.643	0.398
TGFBR1	8	0.481	0	0	0.575	0.339
RNF213	8	0.479	0	0	0.888	0.657
PSMB10	8	0.4708	0	0	0.661	0.407
CPVL	8	0.4688	0	0	0.544	0.241
CD69	8	0.4651	0	0	0.487	0.246
FYB1	8	0.4628	0	0	0.569	0.249
LOC114669810	8	0.455	0	0	0.975	0.925
LOC712405	8	0.4548	0	0	0.173	0.003
DDX58	8	0.4526	0	0	0.527	0.243
LOC694684	8	0.4499	0	0	0.372	0.125
NAPA	8	0.4459	0	0	0.654	0.408
LILRB1	8	0.4435	0	0	0.363	0.106
FAM129A	8	0.4379	0	0	0.728	0.479
LOC718403	8	0.4378	0	0	0.451	0.194
USP18	8	0.4365	0	0	0.472	0.204
IFI16	8	0.4361	0	0	0.874	0.713
LOC100427967	8	0.4285	0	0	0.743	0.499
RGS1	8	0.427	0	0	0.339	0.09
ATOX1	8	0.4255	0	0	0.952	0.893
TSPAN4	8	0.4238	0	0	0.409	0.192
ABI3	8	0.423	0	0	0.376	0.106
TFEC	8	0.4226	0	0	0.588	0.34
B2M	8	0.4195	0	0	1	0.998
DHX58	8	0.4172	0	0	0.517	0.229
KLF2	8	0.4159	0	0	0.384	0.174
IFIT5	8	0.4154	0	0	0.387	0.126
NR4A1	8	0.4146	0	0	0.261	0.073
IFI44L	8	0.4025	0	0	0.523	0.234
ITM2B	8	0.4017	0	0	0.982	0.972
LOC704104	8	0.401	0	0	0.977	0.959
MAMU-DRA	8	0.3975	0	0	0.999	0.968
CD93	8	0.389	0	0	0.333	0.093
GRN	8	0.3876	0	0	0.968	0.924
IFIH1	8	0.3863	0	0	0.538	0.295
IL10RA	8	0.3849	0	0	0.467	0.218
GIMAP6	8	0.3807	0	0	0.411	0.15
CCR1	8	0.3698	0	0	0.346	0.11
TRPM2	8	0.3645	0	0	0.376	0.165
MEF2C	8	0.3632	0	0	0.425	0.183
IDH2	8	0.3618	0	0	0.436	0.207
RTCB	8	0.3596	0	0	0.487	0.257
EVA1B	8	0.3583	0	0	0.36	0.145
CKB	8	0.3554	0	0	0.165	0.007
TMSB10	8	0.3551	0	0	0.999	0.994
GNGT2	8	0.3526	0	0	0.324	0.087
SAMD4A	8	0.3519	0	0	0.363	0.135
SLC8A1	8	0.3492	0	0	0.439	0.189
GIMAP7	8	0.3462	0	0	0.37	0.132
DDX60	8	0.3437	0	0	0.553	0.282
MAMU-DQB1	8	0.3436	0	0	0.955	0.889
IL6R	8	0.3421	0	0	0.472	0.224
GADD45B	8	0.3417	0	0	0.341	0.138
LOC114669827	8	0.3415	0	0	0.291	0.075
KCNMA1	8	0.3364	0	0	0.185	0.006
VEGFA	8	0.3342	0	0	0.165	0.017
KLHDC7B	8	0.3232	0	0	0.194	0.011
GCH1	8	0.3221	0	0	0.203	0.025
HELZ2	8	0.32	0	0	0.464	0.221
NEURL3	8	0.316	0	0	0.154	0.01
CMPK2	8	0.3123	0	0	0.282	0.085
RGL1	8	0.3096	0	0	0.207	0.038
ANKRD22	8	0.3095	0	0	0.185	0.049
ID1	8	0.3018	0	0	0.175	0.024
SLAMF8	8	0.2956	0	0	0.2	0.017
PLBD1	8	0.2938	0	0	0.37	0.132
SERPINB10	8	0.2876	0	0	0.156	0.022
PLXNB2	8	0.2832	0	0	0.264	0.071
LIMD2	8	0.2776	0	0	0.256	0.069
ST3GAL5	8	0.2747	0	0	0.284	0.103
NR4A3	8	0.2742	0	0	0.247	0.083
DHRS9	8	0.2674	0	0	0.199	0.038
LILRA1	8	0.2662	0	0	0.227	0.051
PTPRE	8	0.2636	0	0	0.274	0.096
CMKLR1	8	0.2615	0	0	0.19	0.017
LOC100425941	8	0.2602	0	0	0.324	0.123
LOC107000533	8	0.2529	0	0	0.194	0.041
PDGFB	8	0.2511	0	0	0.184	0.028
LOC100431023	8	0.2507	0	0	0.25	0.074
RNF19B	8	0.3265	1.0087e-306	4.0673e-302	0.371	0.164
PLAAT3	8	0.6377	1.9735e-306	7.9573e-302	0.674	0.508
OAS3	8	0.3333	3.1304e-306	1.2622e-301	0.491	0.246
LOC719702	8	0.3886	3.9665e-306	1.5993e-301	0.883	0.743
MPEG1	8	0.4303	1.6101e-305	6.4921e-301	0.914	0.806
IGSF6	8	0.4403	2.8725e-304	1.1582e-299	0.774	0.59
SPATS2L	8	0.4581	2.0377e-299	8.2159e-295	0.717	0.512
ZFP36L1	8	0.52	1.158e-298	4.6691e-294	0.683	0.456
CXHXorf21	8	0.3322	5.2441e-298	2.1144e-293	0.394	0.181
TENT5A	8	0.3114	1.2083e-297	4.872e-293	0.366	0.161
MAMU-A	8	1.1819	2.1432e-291	8.6415e-287	0.537	0.357
RBX1	8	0.3966	1.595e-289	6.4309e-285	0.858	0.771
APOE	8	0.562	2.4608e-288	9.9218e-284	0.963	0.895
C1QC	8	0.8966	3.1e-288	1.2499e-283	0.614	0.43
C6H5orf56	8	0.2984	2.9573e-287	1.1924e-282	0.378	0.175
PRDM1	8	0.2843	3.6273e-286	1.4625e-281	0.237	0.083
SLFN5	8	0.3088	2.5299e-285	1.0201e-280	0.499	0.252
PML	8	0.2884	3.5005e-285	1.4114e-280	0.414	0.197
HMOX1	8	0.3695	7.4425e-282	3.0008e-277	0.406	0.2
CD74	8	0.2771	7.6534e-282	3.0859e-277	0.999	0.97
CUL1	8	0.3948	4.6396e-278	1.8707e-273	0.509	0.287
SHISA5	8	0.3949	8.1335e-277	3.2794e-272	0.782	0.621
2021-03-01	8	0.3671	3.3499e-275	1.3507e-270	0.709	0.491
SAT1	8	0.3929	6.9047e-275	2.784e-270	0.975	0.942
LOC699655	8	0.3355	5.0217e-274	2.0247e-269	0.433	0.226
SLAMF7	8	0.2818	3.4318e-273	1.3837e-268	0.241	0.085
PARP14	8	0.407	5.2327e-273	2.1098e-268	0.67	0.449
CORO1A	8	0.323	1.9967e-271	8.0506e-267	0.502	0.267
MTHFD2	8	0.416	3.2875e-268	1.3255e-263	0.544	0.323
DPYSL2	8	0.3633	2.2982e-266	9.2662e-262	0.664	0.453
RNASE6	8	0.4819	2.4295e-266	9.7959e-262	0.693	0.496
EPB41L3	8	0.2611	2.1561e-264	8.6934e-260	0.34	0.15
ZFAND2A	8	0.3942	7.8392e-263	3.1608e-258	0.423	0.219
GLRX	8	0.4324	1.0669e-262	4.3017e-258	0.699	0.516
MCL1	8	0.3571	6.955e-262	2.8042e-257	0.873	0.753
LOC706568	8	0.3728	2.1767e-259	8.7764e-255	0.629	0.419
LAMP1	8	0.4102	4.7937e-259	1.9328e-254	0.901	0.822
IGFLR1	8	0.2648	3.5037e-258	1.4127e-253	0.405	0.196
MAMU-DMA	8	0.3465	1.7839e-257	7.1926e-253	0.914	0.841
REEP5	8	0.3363	1.4129e-251	5.697e-247	0.613	0.4
PSMA5	8	0.3858	2.365e-251	9.5357e-247	0.618	0.418
SP100	8	0.3477	1.9333e-249	7.7952e-245	0.803	0.634
IRF1	8	0.4224	3.1889e-249	1.2858e-244	0.402	0.206
SCARB2	8	0.4006	5.1781e-248	2.0878e-243	0.816	0.67
ADAP2	8	0.3641	2.9299e-247	1.1813e-242	0.477	0.274
DYNLT1	8	0.4057	4.0915e-247	1.6497e-242	0.768	0.622
NAMPT	8	0.2908	2.0496e-245	8.2641e-241	0.43	0.223
JAK2	8	0.3802	6.2701e-244	2.5281e-239	0.572	0.36
FCGR3	8	0.4568	1.1214e-242	4.5216e-238	0.607	0.419
S100A10	8	0.4383	2.9081e-242	1.1725e-237	0.934	0.879
UNC93B1	8	0.359	9.0154e-242	3.635e-237	0.767	0.593
TLR4	8	0.3617	1.4271e-234	5.754e-230	0.747	0.568
BRI3	8	0.308	3.4848e-234	1.4051e-229	0.972	0.937
CIR1	8	0.3391	1.0792e-233	4.3512e-229	0.614	0.413
GAPDH	8	0.3624	5.2768e-230	2.1276e-225	0.901	0.831
SGPL1	8	0.3077	2.4185e-229	9.7514e-225	0.375	0.19
NPC2	8	0.303	1.2296e-224	4.9578e-220	0.957	0.913
CTSL	8	0.6826	4.2366e-223	1.7082e-218	0.508	0.321
RAB8A	8	0.3165	5.702e-223	2.299e-218	0.621	0.416
ZFP36	8	0.4078	1.2791e-219	5.1575e-215	0.907	0.839
ID3	8	0.2506	1.4811e-218	5.9718e-214	0.207	0.075
LOC114677644	8	0.4396	5.4703e-218	2.2056e-213	0.845	0.759
ZNFX1	8	0.3312	2.3905e-216	9.6383e-212	0.55	0.346
LOC706774	8	0.3253	2.1893e-214	8.8274e-210	0.534	0.323
SAMD9	8	0.2922	8.3596e-213	3.3706e-208	0.378	0.194
JUNB	8	0.4231	8.4164e-212	3.3935e-207	0.796	0.648
GRB2	8	0.3651	1.144e-211	4.6127e-207	0.809	0.696
SGK1	8	0.4072	1.6689e-211	6.7292e-207	0.666	0.471
TLR2	8	0.3443	1.8461e-209	7.4435e-205	0.655	0.46
NDUFV2	8	0.3513	3.8339e-205	1.5458e-200	0.538	0.355
STX11	8	0.3125	8.466e-202	3.4135e-197	0.501	0.309
MNDA	8	0.3186	1.7358e-201	6.9989e-197	0.914	0.817
TCIRG1	8	0.3429	2.3632e-201	9.5284e-197	0.791	0.634
WARS	8	0.6473	2.7869e-201	1.1237e-196	0.582	0.409
APOBEC3H	8	0.2593	1.2167e-197	4.9056e-193	0.44	0.249
IL1RN	8	0.783	1.4877e-197	5.9985e-193	0.489	0.308
DENND1B	8	0.3363	1.5746e-196	6.3488e-192	0.649	0.466
TNFAIP8L3	8	0.2539	2.3761e-192	9.5805e-188	0.365	0.192
ATP6V1B2	8	0.3451	1.3249e-190	5.342e-186	0.739	0.577
COMT	8	0.2928	2.1644e-189	8.727e-185	0.533	0.345
PSMB6	8	0.3268	3.7133e-185	1.4972e-180	0.72	0.585
NADK	8	0.2712	2.1491e-181	8.665e-177	0.501	0.311
SQOR	8	0.2647	5.8723e-181	2.3677e-176	0.483	0.298
PSMB1	8	0.2981	6.1772e-180	2.4906e-175	0.769	0.652
PIK3AP1	8	0.2545	6.7783e-180	2.733e-175	0.357	0.191
ABCA1	8	0.3526	1.2559e-179	5.0637e-175	0.527	0.34
C10H20orf24	8	0.3385	5.4255e-177	2.1875e-172	0.688	0.541
HMGN1	8	0.311	9.5227e-177	3.8396e-172	0.77	0.619
FMNL2	8	0.3341	1.6014e-176	6.4569e-172	0.591	0.417
PSMA2	8	0.2868	6.9359e-175	2.7965e-170	0.814	0.709
C1QB	8	0.9201	7.9965e-175	3.2242e-170	0.627	0.545
RPS24	8	0.2669	3.6525e-172	1.4727e-167	0.949	0.921
UCP2	8	0.374	1.0933e-171	4.4083e-167	0.673	0.514
HIF1A	8	0.4124	1.7117e-171	6.9017e-167	0.702	0.541
LAPTM5	8	0.2766	3.9705e-171	1.6009e-166	0.949	0.909
ABI1	8	0.313	1.7671e-170	7.1249e-166	0.675	0.519
PSMD11	8	0.2742	2.652e-170	1.0693e-165	0.534	0.355
DTX3L	8	0.2988	8.6946e-170	3.5056e-165	0.605	0.424
TPD52L2	8	0.2821	1.0405e-168	4.1951e-164	0.51	0.337
ABHD12	8	0.3145	1.2901e-168	5.2018e-164	0.508	0.335
NT5C3A	8	0.3146	1.8956e-166	7.6429e-162	0.674	0.515
LOC695533	8	0.3915	8.5643e-166	3.4531e-161	0.708	0.587
SMPDL3A	8	0.3745	2.9209e-163	1.1777e-158	0.526	0.375
PSME1	8	0.2867	2.8551e-161	1.1512e-156	0.818	0.724
GNA13	8	0.2632	7.4529e-161	3.005e-156	0.4	0.233
CALM3	8	0.2749	8.7391e-161	3.5236e-156	0.465	0.297
COTL1	8	0.2772	5.1227e-159	2.0655e-154	0.843	0.749
RABGAP1L	8	0.2732	3.751e-158	1.5124e-153	0.503	0.326
SNX10	8	0.3816	4.0778e-154	1.6442e-149	0.727	0.598
C3H7orf50	8	0.3022	4.4023e-154	1.775e-149	0.755	0.634
MRPL40	8	0.2671	4.2707e-153	1.722e-148	0.484	0.316
DMAP1	8	0.2791	1.8372e-152	7.4078e-148	0.502	0.334
HSBP1	8	0.2645	6.6865e-152	2.696e-147	0.845	0.748
LOC114673210	8	0.2927	4.8025e-151	1.9364e-146	0.392	0.2
ADGRE5	8	0.3065	4.2236e-145	1.703e-140	0.639	0.475
ATG3	8	0.2784	5.9629e-143	2.4042e-138	0.642	0.496
FUCA1	8	0.3327	8.4478e-143	3.4061e-138	0.683	0.563
GPX1	8	0.297	1.3715e-142	5.53e-138	0.936	0.905
TNFAIP3	8	0.3227	7.9203e-142	3.1934e-137	0.4	0.241
KLF6	8	0.2564	1.4679e-140	5.9186e-136	0.917	0.843
TGFBI	8	0.3433	2.1221e-139	8.5563e-135	0.394	0.243
TPM4	8	0.2624	1.7898e-138	7.2166e-134	0.534	0.366
PITPNA	8	0.2789	3.6939e-138	1.4894e-133	0.589	0.432
NUB1	8	0.271	1.8153e-136	7.3195e-132	0.586	0.432
PSMA4	8	0.2745	2.417e-136	9.7454e-132	0.715	0.588
FOSB	8	0.329	4.6227e-135	1.8639e-130	0.631	0.46
SVBP	8	0.2999	5.7541e-135	2.3201e-130	0.578	0.433
CTSZ	8	0.3166	9.2869e-135	3.7445e-130	0.874	0.824
LOC100426197	8	0.2718	1.5684e-132	6.3238e-128	0.658	0.524
RPS27L	8	0.3732	4.0527e-132	1.634e-127	0.749	0.651
FNBP1	8	0.2674	4.5904e-129	1.8508e-124	0.71	0.573
RPL29	8	0.2802	1.0129e-127	4.0841e-123	0.66	0.526
SELENOS	8	0.2706	4.4693e-126	1.802e-121	0.716	0.593
NUCKS1	8	0.2847	8.3412e-121	3.3632e-116	0.771	0.674
LOC722929	8	0.2739	2.0916e-116	8.4332e-112	0.49	0.342
CALR	8	0.314	3.2145e-113	1.2961e-108	0.87	0.816
MT1E	8	0.3476	9.4311e-112	3.8026e-107	0.25	0.136
NFKBIA	8	0.304	6.7886e-111	2.7372e-106	0.735	0.615
RILPL2	8	0.2871	1.1065e-107	4.4613e-103	0.651	0.53
S100P	8	0.3884	2.7765e-107	1.1195e-102	0.327	0.204
COX1.1	8	0.3649	5.4395e-106	2.1932e-101	0.292	0.159
HSPE1	8	0.2611	3.3773e-104	1.3617e-99	0.858	0.81
MYADM	8	0.3019	6.6556e-99	2.6835e-94	0.582	0.443
CREG1	8	0.2963	2.1191e-96	8.5444e-92	0.652	0.557
COX3.1	8	0.4269	2.4108e-96	9.7204e-92	0.341	0.204
ND4.1	8	0.277	8.4376e-94	3.4021e-89	0.298	0.168
METRNL	8	0.2513	4.3316e-92	1.7465e-87	0.569	0.438
IER2	8	0.2631	8.9618e-92	3.6134e-87	0.645	0.515
CPM	8	0.3963	1.1756e-89	4.7401e-85	0.543	0.428
SELENOP	8	0.2944	2.021e-86	8.1485e-82	0.556	0.444
SUCNR1	8	0.3339	7.9471e-86	3.2043e-81	0.516	0.394
ID2	8	0.3475	3.3904e-76	1.367e-71	0.531	0.416
LOC106996627	8	0.4244	5.8247e-74	2.3485e-69	0.85	0.788
COX2.1	8	0.3343	1.1855e-69	4.7798e-65	0.255	0.15
ATP6.1	8	0.411	2.4839e-69	1.0015e-64	0.25	0.152
ND3.1	8	0.2725	7.9041e-65	3.1869e-60	0.256	0.159
DNASE2	8	0.4095	5.0315e-47	2.0287e-42	0.632	0.583
MT2A	9	2.1786	0	0	0.95	0.413
MT1X	9	1.8284	0	0	0.496	0.023
MT1M	9	1.8082	0	0	0.777	0.07
MT1E	9	1.6906	0	0	0.817	0.122
LOC709619	9	1.4639	0	0	0.175	0.009
LOC114669724	9	1.3234	0	0	0.69	0.058
FABP5	9	0.2935	4.5167e-123	1.8211e-118	0.972	0.886
LGALS3BP	9	0.2799	3.4005e-86	1.3711e-81	0.786	0.69
IFI6	9	0.351	1.6465e-73	6.6388e-69	0.858	0.805
FABP4	9	0.2523	5.2121e-70	2.1015e-65	0.892	0.792
HMOX1	9	0.2651	5.6763e-65	2.2887e-60	0.315	0.204
COX2.1	9	0.5019	3.6687e-64	1.4792e-59	0.259	0.151
ATP6.1	9	0.4192	3.4807e-58	1.4034e-53	0.256	0.153
COX1.1	9	0.5179	3.7087e-58	1.4953e-53	0.262	0.161
ND3.1	9	0.2716	3.3693e-53	1.3585e-48	0.258	0.16
ND4.1	9	0.4704	4.2143e-53	1.6992e-48	0.27	0.17
COX3.1	9	0.4678	8.4106e-40	3.3912e-35	0.294	0.207
FN1	9	0.307	1.4231e-35	5.7381e-31	0.559	0.465
ND1.1	9	0.3748	1.3572e-23	5.4723e-19	0.326	0.263
S100A8	9	0.2602	0	1	0.183	0.159
CPA3	10	4.5185	0	0	0.917	0.007
LOC699599	10	3.5229	0	0	0.87	0.006
LTC4S	10	3.1158	0	0	0.887	0.055
CLU	10	2.7958	0	0	0.787	0.006
HPGD	10	2.7937	0	0	0.843	0.064
CAVIN1	10	2.5357	0	0	0.78	0.011
KIT	10	2.4792	0	0	0.781	0.007
LOC100425930	10	2.3531	0	0	0.618	0.002
GATA2	10	2.2347	0	0	0.707	0.005
FCER1A	10	2.1547	0	0	0.643	0.007
RHEX	10	2.042	0	0	0.678	0.056
ITM2A	10	2.0246	0	0	0.643	0.029
LOC722431	10	1.9232	0	0	0.523	0.003
SLC18A2	10	1.9163	0	0	0.624	0.007
PRSS57	10	1.8178	0	0	0.53	0.013
ADCYAP1	10	1.804	0	0	0.476	0.004
ITM2C	10	1.7044	0	0	0.608	0.057
GCSAML	10	1.6729	0	0	0.546	0.019
CST7	10	1.6593	0	0	0.588	0.068
LAT2	10	1.6357	0	0	0.609	0.104
C5H4orf48	10	1.6162	0	0	0.589	0.101
CD69	10	1.6114	0	0	0.549	0.247
LAT	10	1.6103	0	0	0.626	0.138
TMEM154	10	1.598	0	0	0.524	0.014
SLC45A3	10	1.5923	0	0	0.532	0.033
VWA5A	10	1.5903	0	0	0.613	0.141
RGS1	10	1.5652	0	0	0.54	0.088
PTGS2	10	1.5305	0	0	0.38	0.018
SIGLEC6	10	1.4992	0	0	0.47	0.01
TRH	10	1.4547	0	0	0.292	0.002
PMP22	10	1.423	0	0	0.477	0.036
RGS2	10	1.4226	0	0	0.581	0.255
PLAT	10	1.4094	0	0	0.441	0.004
INKA1	10	1.3941	0	0	0.503	0.075
PTGS1	10	1.3666	0	0	0.49	0.088
PRKCB	10	1.3357	0	0	0.589	0.166
ENPP3	10	1.3317	0	0	0.409	0.005
LOC106993296	10	1.3274	0	0	0.395	0.053
RAC2	10	1.3196	0	0	0.704	0.412
MS4A2	10	1.2906	0	0	0.389	0.003
FGGY	10	1.2772	0	0	0.411	0.045
ALOX5AP	10	1.2532	0	0	0.971	0.862
TESC	10	1.2501	0	0	0.403	0.027
TIMP1	10	1.2445	0	0	0.433	0.049
FADS1	10	1.2414	0	0	0.406	0.05
NDST2	10	1.2275	0	0	0.434	0.068
GNPTAB	10	1.2225	0	0	0.715	0.494
GPR65	10	1.2066	0	0	0.61	0.324
SQLE	10	1.1921	0	0	0.473	0.124
SCIN	10	1.1908	0	0	0.378	0.012
DHRS7	10	1.1283	0	0	0.818	0.688
RGS13	10	1.1245	0	0	0.312	0.003
RRAD	10	1.1187	0	0	0.234	0.007
TNFSF10	10	1.1158	0	0	0.374	0.048
MLPH	10	1.1079	0	0	0.431	0.064
SYTL3	10	1.0922	0	0	0.452	0.161
BHLHE40	10	1.0845	0	0	0.655	0.437
CD82	10	1.0785	0	0	0.365	0.039
LMO4	10	1.0633	0	0	0.482	0.241
LRATD1	10	1.0551	0	0	0.296	0.008
P2RX1	10	1.0545	0	0	0.365	0.057
LIF	10	1.0389	0	0	0.289	0.013
HDC	10	1.0365	0	0	0.299	0.003
TSPAN2	10	1.0286	0	0	0.312	0.006
UBA7	10	1.0275	0	0	0.376	0.12
CST3	10	1.0274	0	0	0.668	0.469
ABCC4	10	1.026	0	0	0.539	0.32
SYNGR1	10	1.0117	0	0	0.302	0.019
RAB27B	10	1.0056	0	0	0.286	0.004
FXYD5	10	1.0056	0	0	0.817	0.731
KLRG1	10	0.9911	0	0	0.344	0.067
IL1RL1	10	0.9803	0	0	0.259	0.002
RPL14	10	0.9454	0	0	0.917	0.889
ARHGDIB	10	0.9359	0	0	0.894	0.861
SRGN	10	0.9313	0	0	0.959	0.933
RGS10	10	0.9296	0	0	0.467	0.202
MEIS2	10	0.921	0	0	0.276	0.003
LRRC75B	10	0.9114	0	0	0.274	0.004
PAK3	10	0.9008	0	0	0.32	0.064
SYTL2	10	0.8808	0	0	0.273	0.023
PTMA	10	0.8771	0	0	0.943	0.929
CHN2	10	0.8738	0	0	0.275	0.035
BACE2	10	0.8733	0	0	0.283	0.024
VIM	10	0.8726	0	0	0.997	0.98
[truncated: 3,716 more rows]
