# Supplementary material for: Myeloid cell interferon responses correlate with clearance of SARS-CoV-2
Source: Nat Commun. 2022 Feb 3;13:679. doi: 10.1038/s41467-022-28315-7 (PMC8814034; doi:10.1038/s41467-022-28315-7)
Supplement: Supplementary file 6 — Supplementary Dataset 3 [file 41467_2022_28315_MOESM6_ESM.xlsx]

## Sheet: Supplementary data 3
gene	cluster	avg_logFC	p_val	p_val_adj	pct1	pct2
SCGB3A1	0	0.9865	0	0	0.218	0.066
LOC109910387	0	0.8175	0	0	0.974	0.955
AHNAK	0	0.6472	0	0	0.628	0.464
LOC114674534	0	0.5853	0	0	0.944	0.87
PTPRC	0	0.3852	2.0101e-281	8.1046e-277	0.821	0.767
TXNIP	0	0.4635	1.7108e-235	6.8979e-231	0.704	0.591
VMO1	0	0.7035	7.408e-233	2.9869e-228	0.179	0.068
S100A10	0	0.3455	3.0906e-161	1.2461e-156	0.782	0.741
LOC708686	0	0.5957	3.6663e-159	1.4783e-154	0.312	0.195
SYNE2	0	0.5502	2.8747e-150	1.1591e-145	0.329	0.212
EEF1A1	0	0.4356	1.7324e-147	6.9851e-143	0.524	0.442
NCL	0	0.3994	4.1474e-139	1.6722e-134	0.595	0.528
ANKRD12	0	0.4435	5.1337e-134	2.0699e-129	0.529	0.452
LOC701976	0	0.3377	2.7324e-124	1.1017e-119	0.528	0.411
FOS	0	0.5783	8.5e-120	3.4272e-115	0.232	0.135
RESF1	0	0.4555	2.1079e-109	8.499e-105	0.421	0.332
ETS1	0	0.3317	1.1632e-108	4.69e-104	0.615	0.563
CD3E	0	0.3805	5.2011e-104	2.0971e-99	0.407	0.311
STK17B	0	0.3278	5.7471e-97	2.3172e-92	0.626	0.589
CD69	0	0.3912	8.1301e-97	3.2781e-92	0.517	0.442
ANXA1	0	0.3787	3.461e-91	1.3955e-86	0.572	0.517
BCL2	0	0.4466	1.3552e-84	5.4643e-80	0.299	0.218
CD2	0	0.4187	7.0655e-81	2.8488e-76	0.298	0.219
ATP8	0	0.4556	1.4317e-80	5.7726e-76	0.173	0.104
LOC693820	0	0.2892	9.7633e-79	3.9366e-74	0.385	0.281
FKBP5	0	0.4791	5.2191e-78	2.1043e-73	0.258	0.185
ZBTB38	0	0.4545	3.3152e-75	1.3367e-70	0.264	0.19
TPM3	0	0.2989	5.6973e-74	2.2972e-69	0.567	0.535
IL7R	0	0.3967	6.4488e-67	2.6002e-62	0.523	0.469
FYB1	0	0.3167	1.1204e-65	4.5174e-61	0.465	0.404
ITGA4	0	0.4407	1.9447e-65	7.8412e-61	0.249	0.182
HSPA5	0	0.3993	8.1874e-64	3.3012e-59	0.383	0.33
SOS1	0	0.4339	1.5666e-63	6.3166e-59	0.213	0.148
IQGAP1	0	0.3756	1.7097e-63	6.8936e-59	0.384	0.331
GLS	0	0.4165	2.1673e-63	8.7385e-59	0.291	0.226
ANXA2	0	0.3294	2.1946e-63	8.8486e-59	0.431	0.372
ND6	0	0.4129	1.9025e-61	7.6708e-57	0.231	0.165
PAG1	0	0.3562	2.5028e-61	1.0091e-56	0.402	0.343
HNRNPA2B1	0	0.2592	5.573e-61	2.247e-56	0.612	0.603
AHR	0	0.4493	1.3538e-59	5.4585e-55	0.173	0.114
SRRM2	0	0.3037	6.0734e-59	2.4488e-54	0.518	0.496
LRRFIP1	0	0.3401	4.152e-57	1.6741e-52	0.433	0.394
ANKRD11	0	0.3857	1.2645e-56	5.0983e-52	0.395	0.349
LCP1	0	0.2601	9.203e-55	3.7106e-50	0.583	0.569
MAF	0	0.3981	2.5929e-54	1.0455e-49	0.154	0.098
CAMK4	0	0.3409	8.2118e-53	3.311e-48	0.35	0.292
KMT2A	0	0.3562	1.2066e-52	4.8651e-48	0.394	0.348
LOC696872	0	0.4347	1.8776e-52	7.5704e-48	0.222	0.164
PRPF4B	0	0.3419	4.3599e-52	1.7579e-47	0.411	0.371
TLN1	0	0.3146	4.6038e-52	1.8563e-47	0.434	0.397
BCL11B	0	0.3151	8.3239e-50	3.3562e-45	0.329	0.268
DPP4	0	0.3392	3.2779e-46	1.3217e-41	0.181	0.126
HNRNPU	0	0.3032	1.5167e-45	6.1153e-41	0.471	0.45
ZC3HAV1	0	0.3799	1.2927e-41	5.212e-37	0.192	0.143
CAST	0	0.3203	7.9378e-41	3.2005e-36	0.388	0.354
YWHAZ	0	0.2669	1.0846e-40	4.373e-36	0.517	0.515
STK17A	0	0.2858	7.3908e-40	2.98e-35	0.461	0.442
HSP90B1	0	0.304	1.0379e-39	4.1848e-35	0.392	0.358
PRRC2C	0	0.265	2.0581e-39	8.2984e-35	0.514	0.51
EZR	0	0.3024	2.7154e-38	1.0949e-33	0.482	0.467
TMPO	0	0.356	1.0054e-34	4.0538e-30	0.16	0.117
TPR	0	0.3606	7.7015e-33	3.1053e-28	0.303	0.27
SPEN	0	0.3849	9.9318e-33	4.0045e-28	0.196	0.154
SLC4A7	0	0.3341	1.9607e-32	7.9055e-28	0.167	0.125
YBX1	0	0.2559	5.627e-32	2.2688e-27	0.424	0.404
ATP2B4	0	0.3009	1.9161e-30	7.7256e-26	0.253	0.21
APOL6	0	0.3372	1.9578e-30	7.8937e-26	0.176	0.135
KAT6A	0	0.3534	2.4852e-30	1.002e-25	0.194	0.154
PARP8	0	0.3319	1.5639e-29	6.3055e-25	0.225	0.184
CEP350	0	0.3456	1.6952e-29	6.8352e-25	0.246	0.208
SYTL2	0	0.3013	4.18e-27	1.6854e-22	0.158	0.119
GOLGA4	0	0.3779	1.3897e-26	5.6031e-22	0.239	0.206
TLK1	0	0.3525	6.7036e-26	2.7029e-21	0.156	0.121
BDP1	0	0.3351	8.6052e-25	3.4696e-20	0.223	0.189
SH3KBP1	0	0.3282	9.3833e-25	3.7833e-20	0.242	0.209
RGCC	0	0.2873	1.7029e-24	6.8662e-20	0.228	0.191
PSIP1	0	0.3239	3.5211e-23	1.4197e-18	0.218	0.186
HP1BP3	0	0.3021	3.9414e-23	1.5892e-18	0.322	0.301
FNBP1	0	0.2672	6.8257e-23	2.7521e-18	0.397	0.391
ARGLU1	0	0.2566	5.2768e-22	2.1276e-17	0.405	0.398
NPM1	0	0.2765	1.0045e-21	4.0503e-17	0.372	0.364
IQGAP2	0	0.3046	1.1491e-20	4.6332e-16	0.208	0.177
AKAP9	0	0.3079	1.8984e-20	7.6543e-16	0.285	0.263
HBS1L	0	0.3482	2.0483e-20	8.2589e-16	0.184	0.154
ZC3H13	0	0.3343	5.2883e-20	2.1323e-15	0.227	0.201
BPTF	0	0.2805	1.0665e-19	4.3003e-15	0.355	0.345
HSPH1	0	0.3259	2.6648e-19	1.0745e-14	0.194	0.166
LOC698383	0	0.2861	3.3145e-19	1.3364e-14	0.185	0.156
SMARCA5	0	0.301	4.708e-19	1.8983e-14	0.294	0.276
ACIN1	0	0.3251	1.6332e-18	6.5851e-14	0.232	0.209
SF3B1	0	0.2606	5.243e-18	2.114e-13	0.34	0.33
GOLGB1	0	0.3364	8.6231e-17	3.4768e-12	0.187	0.162
LOC106995245	0	0.2944	6.5433e-16	2.6383e-11	0.259	0.233
DDX46	0	0.2913	9.587e-16	3.8655e-11	0.331	0.327
TAX1BP1	0	0.2938	1.1703e-15	4.7186e-11	0.281	0.267
HERC1	0	0.2769	3.445e-15	1.389e-10	0.195	0.171
ND4L	0	0.2629	4.8251e-15	1.9455e-10	0.205	0.18
ZNF292	0	0.2878	7.5684e-15	3.0516e-10	0.251	0.232
TM9SF3	0	0.3056	9.3966e-15	3.7887e-10	0.202	0.181
ANXA5	0	0.2647	1.8282e-14	7.3711e-10	0.251	0.232
TMOD3	0	0.2918	7.6857e-14	3.0989e-09	0.25	0.235
ATF7IP	0	0.2805	8.1435e-14	3.2835e-09	0.212	0.191
RASGRP1	0	0.2504	8.6564e-14	3.4903e-09	0.242	0.221
USP15	0	0.2764	4.3888e-13	1.7696e-08	0.261	0.247
NCOA7	0	0.2679	1.6908e-12	6.8174e-08	0.227	0.209
OSBPL8	0	0.2998	1.7125e-12	6.9048e-08	0.164	0.144
VPS13C	0	0.2721	7.4358e-12	2.9981e-07	0.253	0.241
PJA2	0	0.2621	9.5832e-12	3.864e-07	0.189	0.17
SQLE	0	0.2546	1.2131e-11	4.8913e-07	0.199	0.179
FGFR1OP2	0	0.2564	3.8811e-11	1.5648e-06	0.246	0.234
NR3C1	0	0.2723	4.2113e-11	1.698e-06	0.251	0.239
PPP1R10	0	0.2783	4.8738e-11	1.9651e-06	0.152	0.132
HECA	0	0.2605	9.1666e-11	3.696e-06	0.201	0.184
N4BP2L2	0	0.2741	9.3987e-11	3.7895e-06	0.211	0.197
PCM1	0	0.255	5.9868e-10	0	0.194	0.178
GCC2	0	0.2909	6.1529e-10	0	0.181	0.165
FOXN2	0	0.2779	7.3105e-10	0	0.164	0.147
ASH1L	0	0.276	9.5789e-10	0	0.205	0.191
CLINT1	0	0.268	1.1496e-09	0	0.2	0.187
ATRX	0	0.262	1.2683e-09	0.0001	0.274	0.269
PHC3	0	0.2735	1.3196e-09	0.0001	0.188	0.173
SMCHD1	0	0.2622	3.3026e-09	0.0001	0.232	0.222
SETD2	0	0.2758	5.1924e-09	0.0002	0.165	0.149
EMB	0	0.2633	1.8082e-08	0.0007	0.154	0.139
REST	0	0.2637	7.2396e-08	0.0029	0.199	0.188
LCOR	0	0.27	1.412e-07	0.0057	0.16	0.147
TUT4	0	0.2662	3.7056e-07	0.0149	0.153	0.141
MAP4	0	0.2736	5.6916e-07	0.0229	0.162	0.151
PAFAH1B1	0	0.258	3.6676e-06	0.1479	0.205	0.201
NIPBL	0	0.2594	5.7369e-06	0.2313	0.213	0.209
ZNF644	0	0.2653	0	1	0.169	0.163
SH3BGRL3	1	0.4353	0	0	0.931	0.843
TMSB10	1	0.339	8.0636e-252	3.2512e-247	0.978	0.945
LOC710951	1	0.3897	2.7993e-220	1.1287e-215	0.647	0.424
LAT	1	0.4148	1.5672e-207	6.3188e-203	0.506	0.301
TNFRSF25	1	0.4387	4.2733e-191	1.723e-186	0.193	0.074
RPLP0	1	0.2554	5.3242e-188	2.1467e-183	0.925	0.869
SPINK2	1	0.4884	7.8515e-187	3.1657e-182	0.433	0.255
CD52	1	0.3199	6.2938e-178	2.5376e-173	0.89	0.777
CRIP1	1	0.3187	2.7272e-170	1.0996e-165	0.881	0.781
LOC114674108	1	0.3738	7.8365e-165	3.1597e-160	0.572	0.392
CAPG	1	0.4347	7.3527e-161	2.9646e-156	0.401	0.242
ABRACL	1	0.3888	5.8671e-160	2.3656e-155	0.532	0.366
LOC703365	1	0.2882	1.3821e-152	5.5727e-148	0.84	0.73
S100A4	1	0.3738	1.1887e-139	4.7929e-135	0.805	0.713
CD3D	1	0.2712	2.5401e-133	1.0242e-128	0.71	0.531
SPOCK2	1	0.3497	2.6326e-131	1.0615e-126	0.324	0.185
IL7R	1	0.2551	5.4424e-122	2.1944e-117	0.625	0.45
COA1	1	0.387	5.7159e-121	2.3047e-116	0.326	0.196
FLT3LG	1	0.3014	7.8763e-108	3.1757e-103	0.291	0.168
LOC705946	1	0.2761	6.6006e-99	2.6613e-94	0.244	0.135
LOC107000401	1	0.2759	2.8393e-94	1.1448e-89	0.611	0.476
CISH	1	0.3153	9.9557e-88	4.0142e-83	0.256	0.153
LTB	1	0.2561	2.4049e-85	9.6964e-81	0.657	0.527
LOC106996680	1	0.2754	6.8657e-81	2.7683e-76	0.428	0.302
CCDC167	1	0.2997	2.0269e-78	8.1723e-74	0.175	0.095
LOC693820	1	0.367	1.1091e-76	4.4717e-72	0.391	0.285
CD4	1	0.3107	6.1733e-72	2.4891e-67	0.153	0.083
FURIN	1	0.2713	6.0475e-70	2.4384e-65	0.187	0.108
BTF3	1	0.2659	6.9877e-66	2.8174e-61	0.41	0.302
LOC114677140	1	0.2829	4.7306e-64	1.9074e-59	0.412	0.307
DNAJB1	1	0.4112	1.7811e-57	7.1816e-53	0.156	0.092
ITM2A	1	0.2511	1.5707e-52	6.3329e-48	0.224	0.145
RPS4Y1	1	0.262	1.3868e-47	5.5915e-43	0.4	0.316
LOC704083	1	0.2516	8.9958e-39	3.6271e-34	0.249	0.18
LOC704510	1	0.2584	1.1322e-15	4.5649e-11	0.167	0.132
LOC100423131	2	1.848	0	0	0.555	0.046
GNLY	2	1.6929	0	0	0.457	0.14
CD7	2	1.6138	0	0	0.564	0.084
PRSS57	2	1.451	0	0	0.373	0.027
KLRC2	2	1.34	0	0	0.305	0.022
TYROBP	2	1.2146	0	0	0.416	0.123
FCER1G	2	1.0875	0	0	0.462	0.099
LOC711031	2	0.9965	0	0	0.474	0.11
LAT2	2	0.9555	0	0	0.342	0.068
KLRC1	2	0.8937	0	0	0.236	0.048
MFGE8	2	0.8719	0	0	0.19	0.016
LOC106999346	2	0.8317	0	0	0.175	0.013
TNFRSF18	2	0.8018	0	0	0.196	0.032
TCF7	2	0.7898	0	0	0.324	0.081
ITM2C	2	0.756	0	0	0.219	0.04
MATK	2	0.7374	0	0	0.291	0.071
HMGN3	2	0.6841	0	0	0.213	0.044
TIMP1	2	0.6795	0	0	0.244	0.063
NCAM1	2	0.6648	0	0	0.166	0.024
THY1	2	0.6414	0	0	0.216	0.059
SERPINB6	2	0.5524	0	0	0.171	0.036
LOC703455	2	0.3422	0	0	0.975	0.915
RPS18	2	0.2807	0	0	0.999	0.994
ZNF683	2	0.6317	2.7633e-301	1.1142e-296	0.159	0.036
RPL10A	2	0.3132	8.659e-295	3.4913e-290	0.973	0.918
KLRB1	2	0.8326	2.841e-290	1.1455e-285	0.456	0.231
CD63	2	0.4786	7.2848e-280	2.9372e-275	0.589	0.329
LOC705095	2	0.7369	7.1433e-279	2.8802e-274	0.502	0.274
LOC712274	2	0.3025	1.6694e-247	6.7311e-243	0.95	0.884
CTSW	2	0.6042	4.343e-246	1.7511e-241	0.179	0.052
RPS4X	2	0.2596	3.7336e-234	1.5054e-229	0.984	0.946
RPL34	2	0.2551	3.4305e-233	1.3832e-228	0.985	0.951
KLRD1	2	0.6062	4.538e-224	1.8297e-219	0.353	0.165
OTUD5	2	0.6897	3.9589e-213	1.5962e-208	0.251	0.103
PITPNC1	2	0.4945	6.0177e-207	2.4263e-202	0.339	0.158
NACA	2	0.2604	3.6055e-179	1.4537e-174	0.945	0.867
GPR65	2	0.4437	7.5421e-152	3.041e-147	0.312	0.16
IKZF2	2	0.4041	1.1092e-148	4.4722e-144	0.174	0.067
UBASH3B	2	0.4479	4.0906e-144	1.6493e-139	0.168	0.066
NME2	2	0.2927	9.087e-144	3.6639e-139	0.823	0.681
BST2	2	0.4052	3.0078e-131	1.2127e-126	0.458	0.292
LOC697476	2	0.3542	3.1251e-127	1.26e-122	0.735	0.613
STARD3NL	2	0.3952	2.0976e-119	8.4573e-115	0.187	0.083
NKG2D	2	0.3189	4.3218e-116	1.7426e-111	0.222	0.105
LOC695533	2	0.3725	1.4496e-113	5.8447e-109	0.175	0.079
RGS16	2	0.4487	5.0308e-105	2.0284e-100	0.217	0.11
RPL14	2	0.2919	2.1127e-101	8.5186e-97	0.809	0.706
RASSF1	2	0.2989	2.6676e-101	1.0756e-96	0.354	0.212
SEPTIN11	2	0.3747	1.7597e-100	7.0952e-96	0.318	0.19
FOS	2	0.5826	8.7667e-98	3.5347e-93	0.251	0.141
CD81	2	0.2878	2.2929e-91	9.2448e-87	0.519	0.362
TNFSF10	2	0.3123	2.0385e-90	8.2191e-86	0.197	0.099
GYPC	2	0.3562	2.745e-87	1.1068e-82	0.324	0.204
IPCEF1	2	0.2831	1.2658e-83	5.1036e-79	0.157	0.074
GZMM	2	0.3805	7.8803e-81	3.1773e-76	0.273	0.162
RPL22L1	2	0.2705	9.8629e-79	3.9767e-74	0.438	0.301
CD247	2	0.2872	5.5113e-78	2.2222e-73	0.3	0.182
CD59	2	0.2875	1.8244e-75	7.356e-71	0.164	0.083
LOC696998	2	0.2921	1.4433e-65	5.8193e-61	0.323	0.214
DDIT4	2	0.3178	2.6519e-62	1.0692e-57	0.177	0.1
FKBP11	2	0.2525	1.3543e-57	5.4606e-53	0.168	0.094
NFKB1	2	0.2562	8.7669e-47	3.5348e-42	0.152	0.089
CCL5	2	0.6559	1.71e-46	6.8949e-42	0.31	0.24
NFKBIA	2	0.2789	8.5569e-42	3.4501e-37	0.253	0.175
RPS4Y1	2	0.3159	8.5425e-22	3.4443e-17	0.364	0.326
GZMK	3	1.2687	0	0	0.463	0.103
GZMA	3	1.2634	0	0	0.294	0.059
LOC720538	3	1.1799	0	0	0.264	0.054
LOC100430627	3	1.1035	0	0	0.383	0.097
GZMB	3	1.0094	0	0	0.578	0.23
NKG7	3	0.9822	0	0	0.813	0.359
CCL4L1	3	0.9132	0	0	0.325	0.096
LOC100426632	3	0.9005	0	0	0.263	0.065
PRF1	3	0.8956	0	0	0.315	0.088
CST7	3	0.8607	0	0	0.625	0.29
GZMH	3	0.8599	0	0	0.271	0.071
KLRD1	3	0.792	0	0	0.405	0.159
KLRG1	3	0.7624	0	0	0.151	0.022
GZMM	3	0.7598	0	0	0.384	0.147
CCL5	3	0.612	2.4521e-293	9.887e-289	0.463	0.218
HCST	3	0.5126	1.0677e-234	4.3049e-230	0.698	0.513
CD52	3	0.4004	7.7527e-223	3.1259e-218	0.9	0.782
EOMES	3	0.5564	1.8943e-208	7.6377e-204	0.167	0.051
CD3D	3	0.3842	2.8267e-165	1.1397e-160	0.724	0.539
KLRB1	3	0.5165	8.5293e-164	3.439e-159	0.418	0.238
SH3BGRL3	3	0.2922	6.4987e-148	2.6203e-143	0.916	0.85
APOBEC3H	3	0.4364	4.8026e-122	1.9364e-117	0.413	0.265
LOC711031	3	0.7022	1.7256e-120	6.9574e-116	0.264	0.144
HOPX	3	0.4193	6.9046e-116	2.7839e-111	0.538	0.396
ID2	3	0.4066	2.2494e-96	9.0694e-92	0.515	0.381
LOC705095	3	0.3439	1.6782e-86	6.7665e-82	0.426	0.287
PTMS	3	0.4093	9.8505e-83	3.9717e-78	0.37	0.252
LOC701976	3	0.2842	1.139e-68	4.5925e-64	0.544	0.421
GIMAP7	3	0.253	1.2126e-68	4.8892e-64	0.608	0.489
NKG2D	3	0.3514	7.5771e-64	3.0551e-59	0.192	0.11
CD3E	3	0.3022	4.006e-62	1.6152e-57	0.43	0.318
LOC703029	3	0.2708	3.6265e-56	1.4622e-51	0.65	0.57
CD8A	3	0.3116	2.8565e-52	1.1517e-47	0.253	0.166
CD3G	3	0.2649	1.4221e-50	5.734e-46	0.405	0.305
LYAR	3	0.3786	3.3949e-48	1.3688e-43	0.177	0.11
CD8B	3	0.2947	6.1895e-48	2.4956e-43	0.23	0.149
PLAAT3	3	0.2504	1.2606e-37	5.0827e-33	0.377	0.297
APOBEC3G	3	0.2952	6.4322e-33	2.5934e-28	0.212	0.151
DNAJC1	3	0.268	6.0272e-30	2.4302e-25	0.155	0.103
SRM	3	0.2689	4.0029e-20	1.614e-15	0.157	0.116
COX3.1	4	2.3922	0	0	0.519	0.059
COX2.1	4	2.3721	0	0	0.476	0.037
ND4.1	4	2.0351	0	0	0.442	0.04
ATP6.1	4	1.996	0	0	0.413	0.034
COX1.1	4	1.9036	0	0	0.415	0.035
ND1.1	4	1.7285	0	0	0.508	0.097
ND2.1	4	1.5771	0	0	0.501	0.112
ND3.1	4	1.0935	0	0	0.204	0.023
RPL32	4	0.5693	2.8426e-275	1.1461e-270	0.844	0.771
RPS24	4	0.4756	1.8651e-231	7.5202e-227	0.853	0.786
RPS27	4	0.4165	1.3335e-218	5.3767e-214	0.929	0.916
LOC706496	4	0.7444	1.5288e-190	6.1639e-186	0.228	0.088
MAMU-AG	4	0.3674	3.9658e-158	1.599e-153	0.851	0.789
RPL23A	4	0.2619	5.3413e-131	2.1536e-126	0.939	0.93
LOC706774	4	0.6201	8.376e-104	3.3772e-99	0.25	0.136
RPL29	4	0.4509	6.7769e-62	2.7325e-57	0.413	0.326
RPL31	4	0.4589	3.4606e-56	1.3953e-51	0.155	0.084
LOC719702	4	0.4013	7.1969e-41	2.9018e-36	0.469	0.42
LOC719250	4	0.4685	1.5845e-40	6.3888e-36	0.233	0.161
LOC699443	4	0.4202	5.018e-37	2.0233e-32	0.213	0.148
NKG7	4	0.2928	1.0182e-36	4.1055e-32	0.487	0.409
RPL36AL	4	0.2825	2.1695e-26	8.7473e-22	0.505	0.482
FLNA	4	0.3391	3.2203e-26	1.2984e-21	0.35	0.298
ID2	4	0.2745	1.0492e-20	4.2304e-16	0.439	0.393
KLF6	4	0.2701	4.6419e-17	1.8716e-12	0.48	0.459
TNFRSF1B	4	0.304	7.732e-17	3.1175e-12	0.29	0.249
CD6	4	0.2784	1.2997e-16	5.2404e-12	0.166	0.125
PAG1	4	0.2639	3.2828e-16	1.3236e-11	0.387	0.352
BCL11B	4	0.2589	3.9655e-16	1.5989e-11	0.322	0.276
RPS27L	4	0.2992	5.0949e-15	2.0543e-10	0.301	0.268
RORA	4	0.2523	9.3917e-15	3.7867e-10	0.256	0.212
CD8A	4	0.259	1.5027e-14	6.0587e-10	0.214	0.173
LOC114673210	4	0.3317	9.0336e-13	3.6423e-08	0.17	0.228
CCND2	4	0.2531	3.3256e-10	0	0.193	0.162
PLEC	4	0.2587	4.0023e-09	0.0002	0.259	0.233
MYADM	4	0.2509	0.0004	1	0.164	0.15
MS4A1	5	2.6806	0	0	0.857	0.024
MAMU-DRA	5	2.5633	0	0	0.982	0.206
CD74	5	2.4779	0	0	0.995	0.31
CD79B	5	2.3496	0	0	0.735	0.019
MAMU-DQB1	5	2.2443	0	0	0.783	0.068
MAMU-DRB1	5	2.1353	0	0	0.908	0.15
TCF4	5	2.1263	0	0	0.694	0.03
IFI30	5	2.0034	0	0	0.701	0.063
LOC701504	5	1.8528	0	0	0.501	0.078
MEF2C	5	1.8461	0	0	0.582	0.016
BASP1	5	1.8115	0	0	0.618	0.032
MAMU-DRB5	5	1.7491	0	0	0.732	0.08
VPREB3	5	1.7437	0	0	0.396	0.004
LOC114669810	5	1.7222	0	0	0.753	0.133
CD79A	5	1.7218	0	0	0.554	0.015
BANK1	5	1.6265	0	0	0.523	0.017
MAMU-DQA1	5	1.6221	0	0	0.51	0.044
CTSH	5	1.5558	0	0	0.545	0.042
POU2F2	5	1.5476	0	0	0.489	0.018
MAMU-DMA	5	1.5296	0	0	0.579	0.048
TNFRSF13B	5	1.5093	0	0	0.434	0.007
LOC114675357	5	1.5053	0	0	0.69	0.193
SWAP70	5	1.3942	0	0	0.459	0.023
S100A13	5	1.3931	0	0	0.317	0.013
MAMU-DMB	5	1.3891	0	0	0.466	0.026
S100A1	5	1.3727	0	0	0.314	0.008
CD37	5	1.3176	0	0	0.791	0.292
LOC693992	5	1.2823	0	0	0.43	0.025
RNASET2	5	1.2743	0	0	0.685	0.188
CD19	5	1.2739	0	0	0.393	0.006
SMIM14	5	1.273	0	0	0.513	0.086
LOC106992418	5	1.2531	0	0	0.225	0.008
2021-03-01	5	1.2301	0	0	0.367	0.022
CCDC50	5	1.2203	0	0	0.57	0.134
NCF1	5	1.2118	0	0	0.442	0.05
TBC1D9	5	1.1656	0	0	0.329	0.015
CD1C	5	1.1634	0	0	0.29	0.005
HVCN1	5	1.163	0	0	0.343	0.026
LOC711872	5	1.1605	0	0	0.55	0.02
CD83	5	1.1592	0	0	0.289	0.036
LOC719235	5	1.1591	0	0	0.312	0.007
RALGPS2	5	1.155	0	0	0.325	0.017
ARHGAP24	5	1.1424	0	0	0.333	0.014
GAPT	5	1.0939	0	0	0.294	0.003
CD40	5	1.0831	0	0	0.323	0.006
SESN3	5	1.0784	0	0	0.364	0.033
FCMR	5	1.0713	0	0	0.482	0.108
BIRC3	5	1.0673	0	0	0.469	0.1
EAF2	5	1.0636	0	0	0.282	0.013
SH3BP5	5	1.0575	0	0	0.538	0.127
CYBB	5	1.0544	0	0	0.422	0.049
LYN	5	1.0313	0	0	0.367	0.045
CR2	5	1.0224	0	0	0.227	0.008
DERL3	5	1.0213	0	0	0.292	0.015
LAT2	5	1.0208	0	0	0.455	0.077
CHCHD10	5	1.0005	0	0	0.558	0.17
FCRL1	5	0.9945	0	0	0.251	0.003
BLK	5	0.9926	0	0	0.297	0.012
IRF8	5	0.9528	0	0	0.303	0.028
KLF2	5	0.9499	0	0	0.449	0.133
FCRLA	5	0.9458	0	0	0.231	0.003
CBFA2T3	5	0.9423	0	0	0.253	0.005
AKAP2	5	0.9398	0	0	0.242	0.007
PAX5	5	0.9364	0	0	0.241	0.004
SYNGR2	5	0.9319	0	0	0.445	0.097
PLCG2	5	0.9258	0	0	0.313	0.031
HHEX	5	0.9213	0	0	0.276	0.015
PLEKHO1	5	0.9032	0	0	0.367	0.053
MAMU-DOB	5	0.8941	0	0	0.259	0.01
TLR10	5	0.885	0	0	0.244	0.004
ACP5	5	0.8833	0	0	0.272	0.029
ID3	5	0.8818	0	0	0.307	0.043
SP140	5	0.8728	0	0	0.254	0.009
EBF1	5	0.8607	0	0	0.223	0.003
SYK	5	0.8522	0	0	0.273	0.025
SMAP2	5	0.8467	0	0	0.485	0.149
GGA2	5	0.8461	0	0	0.272	0.03
TNNI2	5	0.8328	0	0	0.247	0.017
FCRL5	5	0.8217	0	0	0.2	0.003
LOC720839	5	0.8196	0	0	0.463	0.012
BCL7A	5	0.8137	0	0	0.211	0.004
GPR155	5	0.8109	0	0	0.182	0.015
BLNK	5	0.8083	0	0	0.228	0.01
LOC719262	5	0.801	0	0	0.241	0.014
BHLHE41	5	0.7903	0	0	0.272	0.041
PKIG	5	0.7859	0	0	0.236	0.006
CD72	5	0.7803	0	0	0.171	0.006
PNOC	5	0.7756	0	0	0.215	0.003
BLOC1S2	5	0.7741	0	0	0.44	0.133
PRAG1	5	0.7714	0	0	0.248	0.035
EVI2B	5	0.7546	0	0	0.559	0.215
MARCKS	5	0.7531	0	0	0.19	0.016
LRMP	5	0.7504	0	0	0.275	0.042
RUBCNL	5	0.7473	0	0	0.184	0.004
DRAM2	5	0.7449	0	0	0.277	0.044
RAB30	5	0.7298	0	0	0.19	0.017
MAMU-DPB	5	0.7148	0	0	0.24	0.033
GDI2	5	0.706	0	0	0.526	0.203
BTK	5	0.7034	0	0	0.205	0.015
PIKFYVE	5	0.7018	0	0	0.298	0.066
PIK3AP1	5	0.7016	0	0	0.26	0.045
FAM3C	5	0.6888	0	0	0.24	0.034
LYL1	5	0.6872	0	0	0.257	0.043
KAT2A	5	0.6738	0	0	0.207	0.031
CD38	5	0.6729	0	0	0.276	0.058
WDFY4	5	0.6721	0	0	0.186	0.011
LIMD2	5	0.6712	0	0	0.572	0.235
SMC6	5	0.6703	0	0	0.299	0.08
SYPL1	5	0.6657	0	0	0.307	0.066
NT5C	5	0.6607	0	0	0.407	0.131
PLEKHF2	5	0.6528	0	0	0.252	0.043
SIPA1	5	0.6507	0	0	0.371	0.111
DBNL	5	0.6464	0	0	0.313	0.078
STAP1	5	0.6456	0	0	0.211	0.027
DOK3	5	0.6322	0	0	0.179	0.01
FCHSD2	5	0.6287	0	0	0.223	0.035
STX7	5	0.628	0	0	0.272	0.059
LRRK2	5	0.6214	0	0	0.17	0.008
TFEB	5	0.618	0	0	0.222	0.03
SEL1L3	5	0.6099	0	0	0.191	0.022
FCRL3	5	0.6067	0	0	0.151	0.005
LMO2	5	0.5973	0	0	0.175	0.02
CNPY3	5	0.5968	0	0	0.322	0.089
MILR1	5	0.5791	0	0	0.153	0.006
SHISAL2A	5	0.5489	0	0	0.16	0.021
PLEKHG1	5	0.5419	0	0	0.197	0.032
IFNGR2	5	0.5395	0	0	0.181	0.026
TSPAN3	5	0.5392	0	0	0.193	0.025
PRCP	5	0.5297	0	0	0.181	0.028
SPI1	5	0.5172	0	0	0.192	0.035
LOC708891	5	0.5159	0	0	0.283	0.005
GRK4	5	0.5109	0	0	0.156	0.011
HSH2D	5	0.4693	0	0	0.164	0.022
RPS27A-1	5	0.4061	1.126e-302	4.5399e-298	0.996	0.983
SNX2	5	0.545	5.7991e-296	2.3382e-291	0.231	0.052
PXK	5	0.4644	6.9393e-290	2.7979e-285	0.179	0.033
MOB1A	5	0.6537	8.0806e-288	3.2581e-283	0.537	0.226
EIF4G3	5	0.5561	8.4728e-287	3.4162e-282	0.276	0.072
BTG2	5	0.6864	4.0979e-284	1.6523e-279	0.333	0.103
GRB2	5	0.6111	8.6894e-283	3.5036e-278	0.429	0.154
SKAP2	5	0.5965	7.2228e-282	2.9123e-277	0.437	0.158
PTPN6	5	0.6249	1.4035e-281	5.659e-277	0.444	0.165
PDE7A	5	0.5537	1.3567e-280	5.4701e-276	0.278	0.074
LPAR6	5	0.5964	8.9612e-272	3.6132e-267	0.351	0.112
ANXA4	5	0.4913	1.5579e-271	6.2813e-267	0.168	0.031
RNASE6	5	0.5036	2.5452e-263	1.0262e-258	0.232	0.058
SETDB2	5	0.475	1.7973e-258	7.2468e-254	0.173	0.034
RGS19	5	0.5655	1.3771e-257	5.5525e-253	0.391	0.139
PMEPA1	5	0.5394	1.9644e-254	7.9204e-250	0.326	0.103
RUFY3	5	0.5017	5.267e-253	2.1236e-248	0.18	0.037
CD47	5	0.5855	6.6567e-253	2.684e-248	0.451	0.177
LOC696748	5	0.5773	1.0003e-251	4.0331e-247	0.77	0.463
RCSD1	5	0.5804	4.3026e-247	1.7348e-242	0.391	0.141
LST1	5	0.6024	8.3837e-247	3.3803e-242	0.384	0.139
NCOA3	5	0.6085	7.0383e-246	2.8378e-241	0.557	0.248
RHOQ	5	0.4417	1.3323e-243	5.3718e-239	0.152	0.028
CTSS	5	0.5431	1.7595e-243	7.0942e-239	0.428	0.162
MKNK2	5	0.5114	8.6203e-239	3.4757e-234	0.263	0.076
CTSZ	5	0.5179	4.842e-238	1.9523e-233	0.355	0.123
CARD16	5	0.6299	1.0227e-236	4.1234e-232	0.363	0.133
AIM2	5	0.5543	4.5929e-235	1.8519e-230	0.327	0.11
BMP2K	5	0.463	2.6368e-225	1.0632e-220	0.169	0.037
GPR34	5	0.4815	1.6406e-223	6.6149e-219	0.19	0.046
TMEM154	5	0.4259	1.569e-222	6.3263e-218	0.239	0.066
FTH1	5	0.3695	1.8179e-221	7.3296e-217	0.722	0.427
SLAMF6	5	0.4207	8.35e-219	3.3667e-214	0.186	0.043
DUSP2	5	0.8666	5.6751e-217	2.2882e-212	0.208	0.055
CCDC88A	5	0.5051	6.2663e-217	2.5266e-212	0.191	0.047
PLEK	5	0.4773	5.5591e-216	2.2414e-211	0.205	0.054
COX1	5	0.5821	1.3085e-215	5.2759e-211	0.808	0.665
VOPP1	5	0.4922	1.5877e-209	6.4014e-205	0.306	0.104
SDCCAG8	5	0.446	4.2073e-207	1.6964e-202	0.203	0.054
UNC119	5	0.4306	1.6331e-205	6.5848e-201	0.211	0.058
GPR183	5	0.5488	8.6089e-204	3.4711e-199	0.441	0.185
SH3BGRL	5	0.4902	2.3469e-203	9.4628e-199	0.421	0.173
ND1	5	0.5383	1.7621e-199	7.1047e-195	0.812	0.667
INKA1	5	0.479	4.8667e-199	1.9623e-194	0.305	0.106
CEP170	5	0.5447	8.0281e-197	3.2369e-192	0.289	0.1
LSP1	5	0.533	2.9586e-192	1.1929e-187	0.548	0.279
ZFP36L1	5	0.5642	6.5206e-183	2.6291e-178	0.597	0.32
OSBPL11	5	0.4671	1.3213e-180	5.3275e-176	0.286	0.101
KDM4B	5	0.3759	3.2241e-178	1.3e-173	0.154	0.037
MEF2A	5	0.4537	7.146e-177	2.8813e-172	0.259	0.088
TCF3	5	0.3691	1.4861e-176	5.9918e-172	0.154	0.037
VAMP8	5	0.4879	2.5931e-176	1.0455e-171	0.537	0.272
CSNK1G3	5	0.4837	1.0617e-173	4.281e-169	0.254	0.087
ENSMMUG00000028701	5	0.3009	1.0778e-172	4.3459e-168	0.995	0.991
HIP1R	5	0.3818	4.7547e-172	1.9171e-167	0.166	0.043
RPL23	5	0.3502	5.1828e-172	2.0897e-167	0.931	0.79
ARHGAP17	5	0.3578	4.1485e-170	1.6727e-165	0.158	0.04
JMJD1C	5	0.4786	7.7861e-169	3.1393e-164	0.404	0.177
TERF2	5	0.3755	1.0887e-168	4.3897e-164	0.156	0.039
AP1S2	5	0.4785	1.838e-168	7.4109e-164	0.492	0.239
CEPT1	5	0.3954	1.1765e-167	4.7438e-163	0.18	0.051
SP110	5	0.4707	2.4303e-161	9.799e-157	0.347	0.144
MAN2B1	5	0.399	6.5553e-161	2.6431e-156	0.197	0.06
PARP1	5	0.4071	2.7734e-158	1.1182e-153	0.254	0.09
INPP5D	5	0.3947	1.5146e-157	6.1068e-153	0.284	0.106
SYVN1	5	0.3612	6.4575e-156	2.6037e-151	0.152	0.04
CAT	5	0.409	1.4984e-155	6.0417e-151	0.286	0.109
ZMIZ1	5	0.3959	5.5561e-155	2.2402e-150	0.165	0.046
ARPC3	5	0.4138	2.0454e-151	8.2469e-147	0.757	0.513
UCP2	5	0.4438	6.5631e-150	2.6462e-145	0.316	0.131
TMEM131L	5	0.3853	3.3332e-148	1.3439e-143	0.207	0.068
WDFY1	5	0.3681	1.2981e-147	5.2338e-143	0.2	0.065
MAP3K1	5	0.4414	1.4573e-147	5.876e-143	0.354	0.154
POLD4	5	0.4316	3.2104e-147	1.2944e-142	0.332	0.142
IQSEC1	5	0.4114	2.0836e-146	8.4012e-142	0.154	0.043
PLEKHJ1	5	0.3864	4.5945e-145	1.8525e-140	0.317	0.13
ND4	5	0.4405	1.5465e-141	6.2354e-137	0.781	0.655
RAB31	5	0.4132	4.6194e-141	1.8626e-136	0.19	0.062
UBE2J1	5	0.3667	8.5797e-141	3.4593e-136	0.214	0.074
TRIM38	5	0.4009	1.8691e-140	7.5364e-136	0.257	0.098
IFI27	5	1.0746	1.4148e-139	5.7044e-135	0.303	0.133
WASHC4	5	0.3857	4.4782e-137	1.8056e-132	0.203	0.069
DGKD	5	0.4728	5.7882e-137	2.3338e-132	0.185	0.06
TMEM131	5	0.3662	4.7815e-136	1.9279e-131	0.252	0.096
MTPN	5	0.3576	2.9547e-134	1.1913e-129	0.343	0.151
UNC93B1	5	0.3782	7.6951e-134	3.1027e-129	0.157	0.047
NT5C3A	5	0.4339	9.1863e-134	3.7039e-129	0.252	0.099
DST	5	0.4027	1.3223e-132	5.3317e-128	0.219	0.079
GTF2I	5	0.4061	1.7638e-132	7.1118e-128	0.388	0.185
NCKAP1L	5	0.3579	5.1499e-131	2.0764e-126	0.242	0.092
JPT1	5	0.358	1.0134e-130	4.0861e-126	0.371	0.172
RPL22L1	5	0.4914	1.0733e-129	4.3276e-125	0.531	0.303
IL27RA	5	0.3667	2.7956e-129	1.1272e-124	0.235	0.089
RILPL2	5	0.3695	3.1356e-128	1.2643e-123	0.243	0.094
ND3	5	0.439	7.7982e-128	3.1442e-123	0.472	0.251
GPSM3	5	0.3926	9.3868e-128	3.7848e-123	0.435	0.22
YWHAH	5	0.4013	2.5997e-127	1.0482e-122	0.447	0.228
LPGAT1	5	0.359	5.9956e-127	2.4174e-122	0.208	0.074
LACTB	5	0.339	3.0727e-126	1.2389e-121	0.187	0.064
TULP4	5	0.3975	1.4995e-125	6.0459e-121	0.231	0.089
SNX5	5	0.3611	3.0569e-125	1.2326e-120	0.233	0.089
BEX1	5	0.2988	1.9043e-123	7.6781e-119	0.154	0.046
CD55	5	0.3691	2.8866e-122	1.1639e-117	0.159	0.051
HMGA1	5	0.3508	6.1281e-120	2.4709e-115	0.279	0.118
MTCH2	5	0.3349	1.5481e-119	6.2419e-115	0.164	0.053
OXR1	5	0.3925	5.3289e-119	2.1486e-114	0.188	0.067
CMTM7	5	0.2883	1.2372e-118	4.9883e-114	0.156	0.048
ZMYND8	5	0.3432	2.1026e-117	8.4777e-113	0.205	0.076
PRR13	5	0.3466	5.185e-116	2.0906e-111	0.527	0.294
RAPGEF1	5	0.3508	6.6307e-116	2.6735e-111	0.232	0.092
RPSA	5	0.266	3.0226e-115	1.2187e-110	0.948	0.872
RASSF3	5	0.3201	3.2999e-114	1.3305e-109	0.241	0.097
ND2	5	0.3828	7.1339e-113	2.8764e-108	0.794	0.648
REL	5	0.3521	3.8073e-112	1.5351e-107	0.155	0.05
COX3	5	0.3494	6.1889e-112	2.4954e-107	0.837	0.739
COX2	5	0.3561	9.1108e-112	3.6735e-107	0.815	0.714
RASSF2	5	0.2855	1.4268e-111	5.7529e-107	0.151	0.048
RASGRP2	5	0.3797	9.5488e-111	3.8501e-106	0.162	0.055
ZEB2	5	0.3698	3.5926e-110	1.4485e-105	0.163	0.056
ZNF581	5	0.2795	2.2278e-109	8.9826e-105	0.154	0.05
PKM	5	0.3432	6.6137e-108	2.6666e-103	0.412	0.212
NIN	5	0.3685	1.925e-107	7.7615e-103	0.221	0.089
PLEKHA2	5	0.3474	3.4589e-107	1.3946e-102	0.252	0.107
ABHD17A	5	0.3301	1.0209e-106	4.1161e-102	0.346	0.167
ANKRD13A	5	0.3007	6.2806e-106	2.5323e-101	0.17	0.06
IKZF3	5	0.29	9.8267e-105	3.9621e-100	0.227	0.091
TMEM243	5	0.3054	1.1087e-104	4.4704e-100	0.345	0.166
CAPG	5	0.2843	1.1307e-104	4.5588e-100	0.471	0.254
AKR1B1	5	0.307	6.5983e-104	2.6604e-99	0.236	0.099
NBDY	5	0.2925	1.9804e-103	7.9849e-99	0.194	0.074
SKIL	5	0.4021	2.8922e-103	1.1661e-98	0.36	0.183
BCL2A1	5	0.4383	3.4775e-102	1.4021e-97	0.17	0.063
FUOM	5	0.3304	6.5411e-100	2.6374e-95	0.252	0.11
LTB	5	0.4054	1.3081e-99	5.2744e-95	0.729	0.535
NME2	5	0.2828	5.4729e-99	2.2067e-94	0.867	0.687
LOC106999151	5	0.3018	1.1029e-98	4.4467e-94	0.328	0.159
ENSMMUG00000028703	5	0.3802	4.529e-97	1.8261e-92	0.785	0.678
RPS27A	5	0.3317	5.023e-97	2.0253e-92	0.424	0.229
ERGIC2	5	0.3082	9.8185e-97	3.9588e-92	0.261	0.118
UVRAG	5	0.2798	2.9548e-96	1.1914e-91	0.16	0.057
PRDM2	5	0.3285	3.1559e-96	1.2724e-91	0.261	0.118
VASP	5	0.3004	2.9445e-95	1.1872e-90	0.32	0.156
PITPNA	5	0.3024	4.2442e-95	1.7113e-90	0.186	0.073
IDH2	5	0.2714	4.2864e-95	1.7283e-90	0.261	0.117
TAF1D	5	0.351	4.4679e-95	1.8015e-90	0.204	0.084
TXN2	5	0.2841	2.9734e-94	1.1989e-89	0.22	0.093
CSK	5	0.2893	5.484e-94	2.2112e-89	0.352	0.178
SP100	5	0.3023	1.6019e-93	6.4587e-89	0.512	0.296
SUMO3	5	0.2786	3.2048e-93	1.2922e-88	0.211	0.088
CCDC6	5	0.2962	1.3129e-92	5.2935e-88	0.19	0.076
PFDN6	5	0.3214	1.6473e-92	6.6421e-88	0.315	0.156
EFHD2	5	0.2772	2.1139e-92	8.5232e-88	0.253	0.114
SNX3	5	0.2958	2.6167e-92	1.055e-87	0.298	0.144
ND4L	5	0.3265	3.1166e-92	1.2566e-87	0.341	0.173
OAZ1	5	0.2826	6.2662e-92	2.5265e-87	0.833	0.669
SAT1	5	0.2684	1.2569e-91	5.0677e-87	0.305	0.147
EIF3L	5	0.3119	1.286e-91	5.1852e-87	0.332	0.167
AFTPH	5	0.2851	4.018e-91	1.6201e-86	0.21	0.088
TRABD	5	0.26	2.1164e-89	8.5334e-85	0.245	0.11
MED13L	5	0.3121	3.2472e-88	1.3093e-83	0.206	0.088
PNISR	5	0.2893	6.1605e-88	2.4839e-83	0.612	0.383
PPP3CC	5	0.2683	5.8373e-87	2.3536e-82	0.176	0.069
LPXN	5	0.2548	1.9478e-86	7.8534e-82	0.238	0.107
TRAPPC5	5	0.3045	4.938e-86	1.991e-81	0.265	0.127
CDV3	5	0.3095	7.0628e-86	2.8477e-81	0.521	0.317
RGS1	5	0.3335	5.9783e-85	2.4105e-80	0.265	0.127
ARPC5L	5	0.2699	1.6833e-84	6.7869e-80	0.372	0.197
NSA2	5	0.2884	1.6859e-84	6.7976e-80	0.47	0.273
FAM49B	5	0.2707	2.1554e-84	8.6908e-80	0.238	0.109
CAPZA2	5	0.2517	4.8757e-84	1.9659e-79	0.313	0.157
BID	5	0.2764	1.1032e-83	4.4483e-79	0.244	0.113
SASH3	5	0.2645	4.5155e-83	1.8206e-78	0.224	0.101
CLTA	5	0.2818	6.949e-83	2.8019e-78	0.4	0.222
RNF19A	5	0.3009	1.068e-81	4.3064e-77	0.249	0.118
JARID2	5	0.3054	8.5745e-79	3.4572e-74	0.175	0.073
CD53	5	0.2795	1.1745e-78	4.7356e-74	0.573	0.362
FBXW11	5	0.2552	3.502e-78	1.412e-73	0.177	0.074
MRPS21	5	0.2514	3.866e-78	1.5588e-73	0.246	0.117
DTNBP1	5	0.2734	5.9812e-78	2.4116e-73	0.193	0.084
RBM17	5	0.2716	9.6903e-78	3.9071e-73	0.272	0.135
MYCBP2	5	0.2946	1.2467e-77	5.0267e-73	0.562	0.354
CSTB	5	0.2785	2.1049e-77	8.487e-73	0.469	0.275
CHD9	5	0.2846	5.3757e-77	2.1675e-72	0.242	0.116
SERPINB9	5	0.2763	8.7003e-77	3.508e-72	0.349	0.187
HSPA4	5	0.2747	4.0267e-76	1.6236e-71	0.229	0.107
COX16	5	0.2752	2.6708e-74	1.0769e-69	0.409	0.235
PSMB9	5	0.2932	2.9929e-74	1.2067e-69	0.583	0.386
GNAI2	5	0.2752	9.2522e-74	3.7305e-69	0.5	0.304
PSMB8	5	0.2527	9.0083e-73	3.6321e-68	0.566	0.36
STIM2	5	0.2546	1.6028e-71	6.4624e-67	0.224	0.106
PTP4A1	5	0.2811	3.2535e-71	1.3118e-66	0.214	0.101
MX2	5	0.3487	1.1677e-70	4.7081e-66	0.153	0.064
SP140L	5	0.2597	1.195e-70	4.8181e-66	0.165	0.07
LOC107000213	5	0.3102	7.5003e-69	3.0241e-64	0.249	0.126
KIAA0040	5	0.316	8.5956e-69	3.4657e-64	0.306	0.165
PTPN1	5	0.2745	2.8105e-67	1.1332e-62	0.258	0.132
ATP6	5	0.2901	3.0323e-67	1.2226e-62	0.773	0.653
BLOC1S6	5	0.2553	3.1382e-67	1.2653e-62	0.165	0.072
C11H12orf75	5	0.3475	3.0537e-66	1.2313e-61	0.167	0.074
CHD4	5	0.2713	7.6691e-64	3.0922e-59	0.292	0.159
TLN1	5	0.2637	1.7251e-63	6.9556e-59	0.583	0.39
ISG20	5	0.264	1.823e-61	7.3505e-57	0.457	0.284
SAT2	5	0.2587	1.3767e-60	5.5507e-56	0.18	0.085
IER2	5	0.2971	6.4135e-60	2.5859e-55	0.422	0.261
PLAC8	5	0.4215	2.1785e-13	8.7838e-09	0.207	0.153
ISG15	6	2.3792	0	0	0.74	0.094
IFI27	6	1.9786	0	0	0.569	0.114
IFI6	6	1.817	0	0	0.836	0.248
MX1	6	1.7252	0	0	0.602	0.095
IFIT3	6	1.5225	0	0	0.507	0.073
MX2	6	1.4083	0	0	0.409	0.045
RNF213	6	1.382	0	0	0.724	0.254
IFIT1	6	1.3795	0	0	0.37	0.032
IFI44	6	1.247	0	0	0.336	0.047
EPSTI1	6	1.2247	0	0	0.434	0.086
ISG20	6	1.1964	0	0	0.654	0.27
OAS2	6	1.1882	0	0	0.437	0.092
HERC6	6	1.1686	0	0	0.335	0.045
APOL2	6	1.1581	0	0	0.49	0.148
STAT1	6	1.1224	0	0	0.465	0.126
PLAAT4	6	1.0978	0	0	0.462	0.176
DDX60	6	1.0957	0	0	0.351	0.062
IFIT2	6	0.8811	0	0	0.209	0.034
HELZ2	6	0.8782	0	0	0.325	0.082
HERC5	6	0.8454	0	0	0.226	0.041
DDX58	6	0.8213	0	0	0.191	0.03
OASL	6	0.7667	0	0	0.208	0.039
IRF7	6	0.7359	0	0	0.204	0.034
B2M	6	0.3834	0	0	1	0.998
DHX58	6	0.8028	1.7197e-293	6.934e-289	0.238	0.056
SP100	6	0.8555	2.4036e-290	9.6914e-286	0.584	0.291
LOC114672190	6	0.7814	3.2932e-255	1.3278e-250	0.636	0.364
LY6E-1	6	0.7001	4.1794e-233	1.6851e-228	0.691	0.443
BST2	6	0.7498	8.2442e-223	3.3241e-218	0.551	0.297
LOC100425941	6	0.6952	3.1175e-222	1.257e-217	0.259	0.078
SAMD9L	6	0.6724	5.9666e-214	2.4057e-209	0.251	0.076
LOC716637	6	0.7104	5.238e-207	2.112e-202	0.325	0.12
LOC100427967	6	0.7125	1.4499e-198	5.8458e-194	0.323	0.124
IFI16	6	0.6467	5.7878e-183	2.3336e-178	0.621	0.384
IFIH1	6	0.6287	1.9359e-177	7.8057e-173	0.192	0.054
MT2A	6	0.7454	1.3762e-170	5.5486e-166	0.322	0.132
MAMU-A	6	0.8096	4.8243e-169	1.9451e-164	0.434	0.222
LOC114671738	6	0.6012	2.1292e-167	8.5848e-163	0.191	0.056
UBE2L6	6	0.6577	7.232e-163	2.9159e-158	0.298	0.121
NT5C3A	6	0.6174	1.3804e-147	5.5657e-143	0.255	0.099
PLAC8	6	0.604	7.5341e-144	3.0377e-139	0.329	0.144
MAMU-AG	6	0.4371	1.1434e-142	4.6102e-138	0.872	0.79
EIF2AK2	6	0.5381	7.0502e-134	2.8427e-129	0.189	0.063
TRIM22	6	0.6146	2.2916e-131	9.2398e-127	0.423	0.232
LOC109910387	6	0.3106	9.2274e-130	3.7205e-125	0.991	0.957
DDX60L	6	0.5531	1.7435e-113	7.0297e-109	0.17	0.059
GIMAP7	6	0.4327	4.0315e-110	1.6255e-105	0.686	0.491
DTX3L	6	0.5465	2.7339e-109	1.1023e-104	0.202	0.079
N4BP1	6	0.5424	3.9946e-109	1.6106e-104	0.295	0.139
GNLY	6	0.5989	3.8057e-106	1.5345e-101	0.338	0.171
ADAR	6	0.5159	5.6367e-105	2.2727e-100	0.418	0.24
ERAP2	6	0.5375	8.2313e-105	3.3189e-100	0.199	0.078
C6H5orf56	6	0.5099	5.226e-104	2.1071e-99	0.207	0.083
NKG7	6	0.5482	5.8662e-104	2.3652e-99	0.588	0.405
LOC114674534	6	0.3987	6.381e-104	2.5728e-99	0.959	0.88
LOC114673210	6	0.3899	3.0767e-102	1.2405e-97	0.407	0.208
PSMB9	6	0.4643	2.5963e-100	1.0468e-95	0.565	0.388
LOC694538	6	0.4743	2.5883e-98	1.0436e-93	0.152	0.053
SAMD9	6	0.5173	4.8217e-94	1.9441e-89	0.211	0.09
PARP12	6	0.4605	8.6876e-89	3.5028e-84	0.17	0.067
PSMB8	6	0.4406	2.3423e-87	9.4441e-83	0.532	0.363
ND1.1	6	0.2717	2.3786e-87	9.5907e-83	0.28	0.132
SMCHD1	6	0.5022	4.4098e-86	1.778e-81	0.371	0.213
GIMAP6	6	0.4496	2.3551e-85	9.496e-81	0.365	0.205
ND2.1	6	0.3708	3.501e-82	1.4116e-77	0.293	0.145
LOC704104	6	0.3998	2.8829e-81	1.1624e-76	0.752	0.634
LGALS3BP	6	0.4528	6.9986e-81	2.8218e-76	0.174	0.073
PLAAT3	6	0.4365	1.2194e-80	4.9167e-76	0.462	0.296
LOC706774	6	0.4356	3.5632e-80	1.4367e-75	0.272	0.14
PHF11	6	0.4473	2.332e-78	9.4026e-74	0.244	0.121
PSME2	6	0.468	1.9839e-76	7.9991e-72	0.378	0.232
PSME1	6	0.3656	2.0246e-74	8.1632e-70	0.637	0.489
SLFN5	6	0.4202	1.065e-73	4.2941e-69	0.269	0.14
C19H19orf66	6	0.4004	7.001e-71	2.8228e-66	0.181	0.081
LAG3	6	0.4467	2.2165e-70	8.937e-66	0.166	0.07
NMI	6	0.4097	2.1653e-69	8.7307e-65	0.184	0.084
APOL6	6	0.4766	4.8528e-69	1.9566e-64	0.257	0.136
APOBEC3H	6	0.3696	1.0159e-68	4.0961e-64	0.431	0.273
UBC	6	0.2681	7.4307e-68	2.9961e-63	0.855	0.79
PARP14	6	0.4707	1.7136e-67	6.9092e-63	0.227	0.115
EVL	6	0.3868	3.5511e-67	1.4318e-62	0.518	0.366
CD164	6	0.4242	4.3614e-66	1.7585e-61	0.424	0.282
SAMHD1	6	0.4499	1.3474e-64	5.4326e-60	0.309	0.182
RPS24	6	0.3064	6.922e-64	2.7909e-59	0.83	0.79
CD3D	6	0.2682	4.622e-63	1.8636e-58	0.72	0.551
TRIM25	6	0.4347	1.2345e-62	4.9773e-58	0.167	0.077
TAP1	6	0.4139	1.8467e-62	7.4459e-58	0.257	0.141
GIMAP4	6	0.4337	1.369e-60	5.5199e-56	0.338	0.208
SHISA5	6	0.3871	2.485e-59	1.002e-54	0.41	0.275
RPL29	6	0.3952	1.4443e-58	5.8233e-54	0.459	0.326
GZMM	6	0.4334	2.6437e-58	1.066e-53	0.292	0.169
RPL36AL	6	0.3501	8.8368e-56	3.563e-51	0.595	0.476
TNFSF13B	6	0.3856	8.0068e-54	3.2283e-49	0.185	0.094
RPL31	6	0.3607	5.3192e-53	2.1447e-48	0.174	0.086
GZMB	6	0.4108	2.1011e-52	8.4715e-48	0.402	0.265
LOC114677644	6	0.3334	7.4268e-52	2.9945e-47	0.538	0.406
LAP3	6	0.4017	1.9484e-51	7.856e-47	0.202	0.11
SP110	6	0.3703	9.6933e-47	3.9084e-42	0.254	0.152
ZNFX1	6	0.3797	2.2184e-46	8.9444e-42	0.167	0.087
PSMB10	6	0.3685	6.3895e-46	2.5762e-41	0.214	0.122
LOC706496	6	0.2876	5.1085e-43	2.0597e-38	0.183	0.098
NLRC5	6	0.3244	2.4659e-39	9.9424e-35	0.171	0.093
XRN1	6	0.3538	1.5796e-38	6.3691e-34	0.214	0.127
CASP12	6	0.326	1.1447e-37	4.6156e-33	0.209	0.125
SH2D2A	6	0.2903	2.3461e-37	9.4596e-33	0.209	0.123
PRF1	6	0.318	3.8687e-36	1.5599e-31	0.194	0.112
RGL2	6	0.3287	1.8399e-35	7.4187e-31	0.35	0.251
TNFAIP3	6	0.3443	1.2101e-34	4.8793e-30	0.182	0.106
LOC100426197	6	0.3014	1.9838e-34	7.9987e-30	0.29	0.194
CHD3	6	0.2979	3.1471e-33	1.2689e-28	0.267	0.174
LOC106996627	6	0.2732	5.2896e-33	2.1328e-28	0.496	0.394
DRAP1	6	0.3064	1.4421e-32	5.8144e-28	0.301	0.208
CLEC2B	6	0.2707	7.6597e-32	3.0884e-27	0.318	0.22
ETFB	6	0.3141	3.9243e-31	1.5823e-26	0.355	0.262
SPOCK2	6	0.2707	1.5566e-30	6.2761e-26	0.298	0.203
APOBEC3G	6	0.2525	1.8654e-30	7.5211e-26	0.239	0.153
LIMD2	6	0.2856	2.0329e-30	8.1966e-26	0.35	0.253
ABLIM1	6	0.2532	4.2995e-29	1.7336e-24	0.241	0.158
ARAP2	6	0.2811	6.1599e-29	2.4837e-24	0.228	0.147
PSMA2	6	0.2515	1.8224e-28	7.3478e-24	0.394	0.298
DYNLT1	6	0.282	1.5604e-26	6.2915e-22	0.198	0.128
MPZL1	6	0.2773	1.844e-24	7.4351e-20	0.275	0.196
CIR1	6	0.2503	4.7967e-24	1.934e-19	0.167	0.106
TNFSF10	6	0.2779	1.0842e-23	4.3716e-19	0.172	0.108
CHMP5	6	0.2595	5.5864e-23	2.2524e-18	0.195	0.131
FLNA	6	0.264	1.8047e-22	7.2764e-18	0.38	0.298
GLRX	6	0.2992	7.9037e-22	3.1868e-17	0.176	0.117
SYTL2	6	0.2545	2.0978e-21	8.4583e-17	0.188	0.123
NUCKS1	6	0.2525	4.2926e-21	1.7308e-16	0.343	0.266
DENND2D	6	0.2551	5.665e-21	2.2841e-16	0.18	0.119
IRF1	6	0.2607	1.7527e-19	7.0668e-15	0.281	0.21
LOC697280	6	0.2525	2.3114e-19	9.3197e-15	0.192	0.132
CCL5	6	0.282	1.244e-13	5.0159e-09	0.304	0.246
APOE	7	3.1958	0	0	0.752	0.147
APOC1	7	3.1556	0	0	0.798	0.263
RETN	7	2.9689	0	0	0.76	0.213
CFD	7	2.8727	0	0	0.712	0.087
FABP4	7	2.5058	0	0	0.639	0.12
PSAP	7	2.2254	0	0	0.732	0.183
FTH1	7	2.1356	0	0	0.83	0.433
MRC1	7	2.1157	0	0	0.637	0.054
MCEMP1	7	2.0765	0	0	0.648	0.059
FCER1G	7	1.9954	0	0	0.71	0.126
ALDH2	7	1.8697	0	0	0.661	0.077
NUPR1	7	1.8583	0	0	0.671	0.05
APOC4	7	1.8309	0	0	0.648	0.05
LTA4H	7	1.8292	0	0	0.656	0.068
MAMU-DRA	7	1.8128	0	0	0.771	0.243
CHIT1	7	1.7332	0	0	0.421	0.045
FABP5	7	1.7305	0	0	0.697	0.175
FTL	7	1.6682	0	0	0.912	0.722
CTSB	7	1.6517	0	0	0.662	0.108
FN1	7	1.6067	0	0	0.35	0.018
TREM1	7	1.5855	0	0	0.597	0.03
PTGDS	7	1.554	0	0	0.319	0.036
CAMP	7	1.5524	0	0	0.543	0.02
MAMU-DRB1	7	1.5426	0	0	0.715	0.185
GPX1	7	1.5356	0	0	0.623	0.048
PLAC8	7	1.5297	0	0	0.674	0.136
OLR1	7	1.5063	0	0	0.601	0.022
SAT1	7	1.5048	0	0	0.697	0.137
LRP1	7	1.4763	0	0	0.591	0.021
BEX3	7	1.4683	0	0	0.581	0.028
MAMU-DRB5	7	1.4561	0	0	0.638	0.108
CD74	7	1.453	0	0	0.785	0.344
C1QB	7	1.4438	0	0	0.369	0.022
CD68	7	1.4302	0	0	0.546	0.026
GRN	7	1.4159	0	0	0.641	0.095
PLXDC2	7	1.4054	0	0	0.585	0.018
CD163	7	1.3929	0	0	0.567	0.02
GPNMB	7	1.3673	0	0	0.505	0.024
APP	7	1.3672	0	0	0.579	0.037
AIF1	7	1.3652	0	0	0.575	0.02
CYP27A1	7	1.3601	0	0	0.562	0.021
CYBB	7	1.3263	0	0	0.588	0.056
CXCL16	7	1.3156	0	0	0.579	0.02
CD63	7	1.2992	0	0	0.752	0.348
LGALS3	7	1.2736	0	0	0.741	0.339
ASAH1	7	1.2626	0	0	0.592	0.047
MARCO	7	1.2574	0	0	0.382	0.011
TYROBP	7	1.2436	0	0	0.686	0.141
NPC2	7	1.2412	0	0	0.621	0.106
HEXB	7	1.2305	0	0	0.595	0.066
SHTN1	7	1.2294	0	0	0.535	0.018
ABCG1	7	1.1993	0	0	0.539	0.023
ALOX5AP	7	1.1922	0	0	0.617	0.096
CD9-1	7	1.1733	0	0	0.577	0.067
CD36	7	1.1625	0	0	0.516	0.022
CCL15	7	1.1624	0	0	0.511	0.015
LOC714576	7	1.1455	0	0	0.61	0.102
CD14	7	1.1408	0	0	0.494	0.013
MNDA	7	1.138	0	0	0.553	0.019
LOC114669810	7	1.1343	0	0	0.649	0.16
BHLHE41	7	1.1322	0	0	0.557	0.038
GNG10	7	1.1246	0	0	0.593	0.06
MGST3	7	1.1242	0	0	0.694	0.252
TNFSF13	7	1.1224	0	0	0.56	0.025
GLUL	7	1.1169	0	0	0.531	0.033
BRI3	7	1.1119	0	0	0.686	0.234
LOC718777	7	1.098	0	0	0.691	0.226
LYZ	7	1.0941	0	0	0.482	0.014
CEBPB	7	1.0929	0	0	0.679	0.213
MPEG1	7	1.0906	0	0	0.541	0.018
LOC716161	7	1.0808	0	0	0.572	0.092
IFI30	7	1.0535	0	0	0.593	0.091
PPARG	7	1.0512	0	0	0.496	0.013
TCF7L2	7	1.0497	0	0	0.504	0.01
RMDN3	7	1.042	0	0	0.52	0.054
MAN2B1	7	1.0346	0	0	0.559	0.05
MAMU-DQA1	7	1.0299	0	0	0.538	0.06
CSTB	7	1.0247	0	0	0.709	0.272
HIPK2	7	1.0207	0	0	0.539	0.045
GPCPD1	7	1.0153	0	0	0.593	0.087
SERPINA1	7	1.0137	0	0	0.537	0.028
MS4A7	7	0.9921	0	0	0.464	0.014
ATP6V0C	7	0.9828	0	0	0.765	0.36
FUOM	7	0.9797	0	0	0.575	0.102
MAMU-DQB1	7	0.9589	0	0	0.62	0.1
SDC2	7	0.9578	0	0	0.429	0.012
NRP2	7	0.9558	0	0	0.456	0.009
TCEAL9	7	0.9532	0	0	0.493	0.012
SDCBP	7	0.9472	0	0	0.582	0.074
GNS	7	0.9442	0	0	0.56	0.048
MAMU-DMA	7	0.9424	0	0	0.585	0.067
PECAM1	7	0.9335	0	0	0.589	0.1
CTSS	7	0.9312	0	0	0.638	0.163
APOC2	7	0.9241	0	0	0.271	0.013
LY86	7	0.921	0	0	0.431	0.025
APLP2	7	0.919	0	0	0.609	0.131
SPI1	7	0.9121	0	0	0.515	0.028
C1H1orf162	7	0.912	0	0	0.509	0.015
C5AR1	7	0.8874	0	0	0.449	0.01
TGM2	7	0.8844	0	0	0.439	0.012
PYCARD	7	0.884	0	0	0.602	0.129
LST1	7	0.8808	0	0	0.604	0.139
RAB13	7	0.8794	0	0	0.454	0.011
NCF2	7	0.8774	0	0	0.492	0.022
CLEC4A	7	0.8705	0	0	0.474	0.01
OSBPL11	7	0.8674	0	0	0.579	0.096
TSPO	7	0.8665	0	0	0.691	0.252
LOC106999829	7	0.8641	0	0	0.484	0.016
CDH1	7	0.8634	0	0	0.428	0.008
PRDX1	7	0.8587	0	0	0.646	0.188
ANXA5	7	0.8527	0	0	0.666	0.219
SLC11A1	7	0.842	0	0	0.485	0.015
CEBPA	7	0.839	0	0	0.466	0.011
LOC106997161	7	0.8302	0	0	0.236	0.01
IRS2	7	0.8292	0	0	0.431	0.018
SLC7A7	7	0.8252	0	0	0.47	0.009
FNDC3B	7	0.8193	0	0	0.486	0.03
C1QA	7	0.8181	0	0	0.297	0.011
CLEC7A	7	0.8177	0	0	0.445	0.011
RTN4	7	0.8026	0	0	0.622	0.149
NRIP1	7	0.7861	0	0	0.575	0.105
RAB31	7	0.7855	0	0	0.516	0.054
S100A9	7	0.7823	0	0	0.199	0.006
LOC106992835	7	0.7815	0	0	0.439	0.01
CD300LF	7	0.7798	0	0	0.466	0.012
LOC695267	7	0.7791	0	0	0.515	0.07
TIMP2	7	0.7621	0	0	0.445	0.008
NCF1	7	0.7582	0	0	0.508	0.062
FHL1	7	0.7564	0	0	0.4	0.01
MAFB	7	0.7526	0	0	0.354	0.007
STAC3	7	0.7515	0	0	0.433	0.01
MSR1	7	0.7496	0	0	0.417	0.006
G0S2	7	0.7361	0	0	0.32	0.006
LOC114675357	7	0.7343	0	0	0.658	0.213
ACTN1	7	0.708	0	0	0.435	0.021
LAMP1	7	0.7078	0	0	0.579	0.139
SLC6A6	7	0.7047	0	0	0.55	0.094
CD177	7	0.7016	0	0	0.419	0.014
DST	7	0.6978	0	0	0.473	0.074
COLEC12	7	0.6944	0	0	0.398	0.006
LOC106995978	7	0.6918	0	0	0.405	0.028
PLA2G15	7	0.6803	0	0	0.442	0.018
ALOX5	7	0.6749	0	0	0.417	0.007
CPM	7	0.6743	0	0	0.286	0.006
ATP6AP1	7	0.6648	0	0	0.541	0.084
SH3BGRL	7	0.6636	0	0	0.616	0.174
SLCO2B1	7	0.6629	0	0	0.397	0.007
CTSZ	7	0.6625	0	0	0.55	0.124
PLAUR	7	0.6605	0	0	0.381	0.01
PPT1	7	0.6597	0	0	0.486	0.044
ITGAM	7	0.6593	0	0	0.403	0.01
ITGAX	7	0.6593	0	0	0.41	0.02
RNF130	7	0.6588	0	0	0.489	0.051
SLC29A1	7	0.6575	0	0	0.396	0.012
CTSA	7	0.6533	0	0	0.589	0.162
LIPA	7	0.6495	0	0	0.441	0.029
LITAF	7	0.6475	0	0	0.412	0.013
ZEB2	7	0.6463	0	0	0.453	0.048
ALDH9A1	7	0.6432	0	0	0.549	0.095
PRCP	7	0.6417	0	0	0.422	0.023
LOC114679488	7	0.6416	0	0	0.432	0.031
C1QC	7	0.6407	0	0	0.291	0.007
LOC703857	7	0.6397	0	0	0.422	0.024
CD83	7	0.6393	0	0	0.455	0.038
IGSF6	7	0.6386	0	0	0.39	0.011
GPR34	7	0.6363	0	0	0.461	0.04
LYN	7	0.6306	0	0	0.479	0.052
TPP1	7	0.6269	0	0	0.528	0.082
PROS1	7	0.6257	0	0	0.38	0.013
LGALS3BP	7	0.6248	0	0	0.445	0.066
TLR4	7	0.6237	0	0	0.391	0.008
CD302	7	0.6237	0	0	0.504	0.066
MCM7	7	0.6221	0	0	0.354	0.046
SMC6	7	0.6211	0	0	0.47	0.081
ANPEP	7	0.6196	0	0	0.319	0.006
CHI3L1	7	0.6176	0	0	0.314	0.005
DNASE2	7	0.615	0	0	0.412	0.023
PTPN12	7	0.6149	0	0	0.496	0.06
AKR1B1	7	0.6121	0	0	0.522	0.092
CSF1R	7	0.6101	0	0	0.368	0.007
VMO1	7	0.6098	0	0	0.413	0.079
FCGR1A	7	0.6066	0	0	0.384	0.004
CCDC88A	7	0.6022	0	0	0.454	0.042
SCARB2	7	0.5973	0	0	0.447	0.033
C2	7	0.5931	0	0	0.379	0.008
PRKAR2B	7	0.593	0	0	0.392	0.02
PILRA	7	0.5929	0	0	0.386	0.005
DAB2	7	0.5906	0	0	0.377	0.006
DUSP1	7	0.5903	0	0	0.552	0.133
DUSP6	7	0.5899	0	0	0.343	0.026
SIGLEC11	7	0.5851	0	0	0.392	0.005
FFAR4	7	0.5839	0	0	0.368	0.004
TECR	7	0.5832	0	0	0.5	0.084
SIRPA	7	0.5824	0	0	0.398	0.01
QKI	7	0.5786	0	0	0.521	0.094
ANXA4	7	0.5725	0	0	0.409	0.026
GSAP	7	0.5703	0	0	0.389	0.018
CRYBG3	7	0.5697	0	0	0.336	0.007
PGD	7	0.5695	0	0	0.468	0.054
GRK3	7	0.5693	0	0	0.374	0.014
ITGA6	7	0.5681	0	0	0.499	0.091
ARHGAP18	7	0.5661	0	0	0.431	0.062
SCPEP1	7	0.5638	0	0	0.418	0.031
KCTD12	7	0.5619	0	0	0.368	0.011
SKAP2	7	0.5595	0	0	0.59	0.161
CLEC12A	7	0.5589	0	0	0.407	0.016
SNX10	7	0.558	0	0	0.423	0.032
CLEC4E	7	0.5528	0	0	0.331	0.005
ACP5	7	0.5481	0	0	0.393	0.033
C3AR1	7	0.5466	0	0	0.347	0.005
ADAMDEC1	7	0.5447	0	0	0.157	0.007
LBHD2	7	0.5427	0	0	0.303	0.007
IL13RA1	7	0.5409	0	0	0.358	0.008
RNF13	7	0.5404	0	0	0.48	0.066
ALDH1A1	7	0.5311	0	0	0.404	0.024
ABHD5	7	0.5298	0	0	0.347	0.013
LOC100427851	7	0.5294	0	0	0.415	0.039
WLS	7	0.5272	0	0	0.33	0.006
CST3	7	0.5241	0	0	0.31	0.005
KCNMB1	7	0.5232	0	0	0.375	0.017
HSBP1	7	0.5212	0	0	0.532	0.109
SGK1	7	0.521	0	0	0.316	0.017
AGTRAP	7	0.5198	0	0	0.414	0.034
FAM89A	7	0.5198	0	0	0.401	0.026
CAT	7	0.5179	0	0	0.531	0.106
KLF4	7	0.5151	0	0	0.334	0.009
CD101	7	0.5119	0	0	0.392	0.023
LOC716834	7	0.5108	0	0	0.331	0.005
CREG1	7	0.5104	0	0	0.384	0.022
PLEKHB2	7	0.5099	0	0	0.428	0.045
ZFHX3	7	0.508	0	0	0.352	0.012
M6PR	7	0.508	0	0	0.551	0.137
CD4	7	0.5005	0	0	0.466	0.08
SELENOP	7	0.4993	0	0	0.319	0.01
LOC107000470	7	0.4992	0	0	0.328	0.003
HBEGF	7	0.4979	0	0	0.267	0.007
LGMN	7	0.4979	0	0	0.345	0.017
GPAM	7	0.4974	0	0	0.297	0.013
CITED2	7	0.4973	0	0	0.45	0.09
SOD2	7	0.4965	0	0	0.415	0.09
RAB11FIP1	7	0.4933	0	0	0.517	0.12
LILRA5	7	0.4922	0	0	0.309	0.004
MINK1	7	0.4907	0	0	0.424	0.041
GALNT1	7	0.49	0	0	0.486	0.08
AP2S1	7	0.4898	0	0	0.514	0.122
ZNF704	7	0.4895	0	0	0.34	0.007
ZFYVE16	7	0.4874	0	0	0.399	0.04
FDX1	7	0.4865	0	0	0.478	0.107
ADAMTSL4	7	0.4863	0	0	0.345	0.008
MGST2	7	0.4858	0	0	0.417	0.041
SNX3	7	0.4831	0	0	0.541	0.14
SERPINE1	7	0.4823	0	0	0.299	0.007
LIMA1	7	0.4821	0	0	0.324	0.013
PRAP1	7	0.4813	0	0	0.255	0.004
CPEB4	7	0.48	0	0	0.44	0.054
SLC15A3	7	0.478	0	0	0.352	0.016
SORT1	7	0.4746	0	0	0.362	0.02
CLIC4	7	0.4736	0	0	0.398	0.037
HK3	7	0.4725	0	0	0.319	0.008
LOC708443	7	0.4723	0	0	0.516	0.113
CCDC151	7	0.4709	0	0	0.298	0.006
QSOX1	7	0.4706	0	0	0.365	0.036
CSTA	7	0.4679	0	0	0.317	0.005
FGR	7	0.4676	0	0	0.352	0.013
ITPK1	7	0.4675	0	0	0.382	0.038
FCGR2B	7	0.4633	0	0	0.294	0.012
LMO2	7	0.4608	0	0	0.356	0.019
COX7AH	7	0.4606	0	0	0.48	0.092
BCL2A1	7	0.4604	0	0	0.398	0.057
B3GNT5	7	0.4592	0	0	0.295	0.005
CEACAM3	7	0.4581	0	0	0.28	0.004
CTSH	7	0.456	0	0	0.45	0.064
PLEK	7	0.4559	0	0	0.413	0.051
LY75	7	0.455	0	0	0.358	0.025
HVCN1	7	0.4542	0	0	0.392	0.036
CDC42BPB	7	0.4528	0	0	0.335	0.01
SGMS1	7	0.4526	0	0	0.395	0.043
NUCB1	7	0.4504	0	0	0.458	0.072
DDHD1	7	0.4459	0	0	0.348	0.026
FCGR3	7	0.4454	0	0	0.307	0.006
LILRA4	7	0.4453	0	0	0.268	0.006
DENND4C	7	0.4433	0	0	0.408	0.05
STXBP2	7	0.4414	0	0	0.457	0.084
IDH1	7	0.4412	0	0	0.386	0.039
SUCNR1	7	0.4382	0	0	0.274	0.004
TLR2	7	0.4353	0	0	0.311	0.005
ETHE1	7	0.4337	0	0	0.457	0.083
EFHD2	7	0.4336	0	0	0.509	0.109
LOC106995967	7	0.4321	0	0	0.305	0.005
PSMB5	7	0.4257	0	0	0.373	0.037
TMEM86A	7	0.4248	0	0	0.303	0.003
DAPK1	7	0.4237	0	0	0.299	0.005
GSTO1	7	0.4229	0	0	0.317	0.005
PCYOX1	7	0.4218	0	0	0.434	0.067
TMEM150B	7	0.4214	0	0	0.297	0.005
ENO3	7	0.4196	0	0	0.192	0.012
AKR1A1	7	0.4181	0	0	0.479	0.098
CSF2RB	7	0.4171	0	0	0.324	0.012
STOM	7	0.4169	0	0	0.292	0.007
PHLDA3	7	0.4165	0	0	0.325	0.017
EGR2	7	0.4163	0	0	0.269	0.015
RENBP	7	0.413	0	0	0.299	0.008
MRPS15	7	0.413	0	0	0.521	0.126
LAP3	7	0.4121	0	0	0.459	0.102
MAMU-DMB	7	0.4078	0	0	0.388	0.045
LTB4R	7	0.4053	0	0	0.303	0.015
USP22	7	0.4045	0	0	0.445	0.068
DRAM2	7	0.4041	0	0	0.404	0.048
PLSCR1	7	0.4039	0	0	0.383	0.045
ARHGEF28	7	0.4033	0	0	0.277	0.005
CTBP2	7	0.4029	0	0	0.321	0.016
SMIM30	7	0.4027	0	0	0.441	0.08
RHBDD2	7	0.4017	0	0	0.317	0.034
ANXA7	7	0.4016	0	0	0.474	0.081
NCEH1	7	0.4004	0	0	0.287	0.008
CTSC	7	0.398	0	0	0.445	0.095
UNC93B1	7	0.3968	0	0	0.378	0.042
NECAP2	7	0.3965	0	0	0.459	0.095
AXL	7	0.3962	0	0	0.262	0.004
DSTN	7	0.3957	0	0	0.541	0.133
FCGRT-1	7	0.3954	0	0	0.31	0.009
ATP6V1B2	7	0.3952	0	0	0.421	0.05
YWHAG	7	0.3947	0	0	0.458	0.081
ODF3B	7	0.3934	0	0	0.303	0.026
PEPD	7	0.3928	0	0	0.368	0.033
ZDHHC3	7	0.3922	0	0	0.386	0.044
BAZ2B	7	0.3916	0	0	0.307	0.015
FMNL2	7	0.3909	0	0	0.283	0.01
RUNX1	7	0.3902	0	0	0.435	0.064
GCA	7	0.3869	0	0	0.28	0.009
HMOX2	7	0.3835	0	0	0.414	0.065
CACNB4	7	0.3832	0	0	0.264	0.004
TCIRG1	7	0.3821	0	0	0.454	0.089
UBE2E2	7	0.3816	0	0	0.303	0.012
DPYD	7	0.3814	0	0	0.275	0.006
CLEC5A	7	0.3812	0	0	0.252	0.003
NCOA4	7	0.3802	0	0	0.425	0.068
FUCA1	7	0.3798	0	0	0.392	0.048
ABCA1	7	0.3759	0	0	0.235	0.009
SIGLEC1	7	0.3753	0	0	0.198	0.007
LIMCH1	7	0.3748	0	0	0.236	0.003
CHCHD6	7	0.3745	0	0	0.263	0.026
ATP6V1A	7	0.3741	0	0	0.328	0.019
RNASE6	7	0.3725	0	0	0.389	0.058
RASSF4	7	0.3709	0	0	0.267	0.006
CPVL	7	0.3708	0	0	0.156	0.004
SYNGR2	7	0.3692	0	0	0.496	0.107
CARS	7	0.3683	0	0	0.399	0.058
NAAA	7	0.3666	0	0	0.376	0.054
POR	7	0.3663	0	0	0.346	0.039
BASP1	7	0.3649	0	0	0.395	0.062
CTNNA1	7	0.364	0	0	0.327	0.025
VEGFB	7	0.3626	0	0	0.384	0.045
MAMU-DPB	7	0.3624	0	0	0.28	0.039
PYGL	7	0.3621	0	0	0.28	0.005
AP1B1	7	0.3618	0	0	0.343	0.037
IL1RN	7	0.3598	0	0	0.204	0.004
FPR1	7	0.3594	0	0	0.263	0.002
IRAK3	7	0.3589	0	0	0.266	0.006
MITF	7	0.3559	0	0	0.266	0.005
RRAGD	7	0.3553	0	0	0.276	0.009
LOC699053	7	0.3552	0	0	0.289	0.009
AMIGO2	7	0.355	0	0	0.263	0.004
USP36	7	0.3534	0	0	0.404	0.071
GPD1L	7	0.353	0	0	0.281	0.017
AWAT2	7	0.3499	0	0	0.19	0.003
LOC107000367	7	0.3496	0	0	0.251	0.003
TMEM121	7	0.3488	0	0	0.265	0.002
RAB32	7	0.3475	0	0	0.284	0.011
ALDH3B1	7	0.3474	0	0	0.279	0.007
CDC42EP3	7	0.3438	0	0	0.42	0.069
NPTN	7	0.3417	0	0	0.457	0.09
CD1D	7	0.3411	0	0	0.248	0.005
ATP6V0A1	7	0.3408	0	0	0.292	0.014
RDX	7	0.3408	0	0	0.337	0.041
HEXA	7	0.3408	0	0	0.347	0.034
S100A2	7	0.3408	0	0	0.303	0.019
LOC114676817	7	0.3406	0	0	0.245	0.005
BMPR2	7	0.3406	0	0	0.388	0.055
PHLDA2	7	0.3403	0	0	0.215	0.007
TTC3	7	0.3388	0	0	0.396	0.068
MGLL	7	0.3386	0	0	0.295	0.012
VAT1	7	0.338	0	0	0.316	0.027
2021-03-01	7	0.3375	0	0	0.346	0.036
LOC706568	7	0.3371	0	0	0.303	0.026
NAGK	7	0.337	0	0	0.375	0.053
SLAMF9	7	0.3366	0	0	0.246	0.003
LILRB3	7	0.3355	0	0	0.271	0.007
RAB1A	7	0.3349	0	0	0.39	0.062
MMD	7	0.3342	0	0	0.39	0.057
LOC697689	7	0.3335	0	0	0.168	0.003
EMILIN2	7	0.3323	0	0	0.263	0.008
NUDT16	7	0.3318	0	0	0.353	0.045
APIP	7	0.3312	0	0	0.339	0.039
OSCAR	7	0.331	0	0	0.257	0.004
PNPLA2	7	0.3308	0	0	0.351	0.041
CERS6	7	0.3284	0	0	0.289	0.02
YBX3	7	0.3277	0	0	0.26	0.014
BLVRA	7	0.3275	0	0	0.344	0.034
OSBPL1A	7	0.3253	0	0	0.253	0.008
LOC114669903	7	0.3249	0	0	0.224	0.002
MYOF	7	0.3249	0	0	0.245	0.004
ACO1	7	0.3243	0	0	0.268	0.01
IL6ST	7	0.3238	0	0	0.392	0.065
TUBB6	7	0.3236	0	0	0.24	0.007
ITGAV	7	0.3235	0	0	0.275	0.012
HMGN3	7	0.3234	0	0	0.372	0.055
ZMAT3	7	0.3231	0	0	0.366	0.052
FLVCR2	7	0.3229	0	0	0.255	0.004
COLGALT1	7	0.3223	0	0	0.299	0.027
DMXL2	7	0.3201	0	0	0.277	0.025
FGD4	7	0.3201	0	0	0.269	0.013
PRNP	7	0.3197	0	0	0.384	0.056
MPP1	7	0.3194	0	0	0.257	0.009
SPINT1	7	0.3191	0	0	0.269	0.01
ATP6AP2	7	0.319	0	0	0.477	0.105
ZYX	7	0.3178	0	0	0.445	0.096
LOC695533	7	0.3163	0	0	0.408	0.079
CPQ	7	0.3157	0	0	0.297	0.021
GALNT12	7	0.3149	0	0	0.303	0.021
GPR162	7	0.3146	0	0	0.23	0.005
RNASE2	7	0.3145	0	0	0.204	0.001
TXNDC17	7	0.3142	0	0	0.362	0.054
PTAFR	7	0.3134	0	0	0.25	0.006
ZFYVE26	7	0.3133	0	0	0.267	0.014
DHCR24	7	0.3129	0	0	0.242	0.026
FRMD4A	7	0.3128	0	0	0.253	0.006
CGNL1	7	0.3121	0	0	0.216	0.005
ATP6V0D1	7	0.3116	0	0	0.388	0.064
ABCC4	7	0.3112	0	0	0.233	0.013
TNFRSF21	7	0.311	0	0	0.244	0.004
MTHFS	7	0.3108	0	0	0.304	0.031
CD55	7	0.3101	0	0	0.353	0.047
CTNND1	7	0.3089	0	0	0.244	0.005
RBM47	7	0.3087	0	0	0.248	0.006
PDGFC	7	0.3086	0	0	0.24	0.003
TNFAIP8L2	7	0.3084	0	0	0.297	0.018
LRRC25	7	0.306	0	0	0.263	0.005
TFEC	7	0.3051	0	0	0.242	0.007
ARRB1	7	0.3048	0	0	0.271	0.014
SPNS1	7	0.3046	0	0	0.323	0.03
WDFY3	7	0.3044	0	0	0.242	0.003
CNPY3	7	0.3044	0	0	0.433	0.093
UPF3A	7	0.3043	0	0	0.38	0.058
PFKFB3	7	0.3035	0	0	0.281	0.023
LOC107000278	7	0.3035	0	0	0.173	0.002
TM6SF1	7	0.3034	0	0	0.32	0.033
TMEM173	7	0.303	0	0	0.382	0.058
OGFRL1	7	0.3027	0	0	0.279	0.018
TSPAN14	7	0.3007	0	0	0.384	0.057
TLR1	7	0.3003	0	0	0.232	0.005
IGF1	7	0.3	0	0	0.165	0.004
RAPH1	7	0.2991	0	0	0.243	0.007
P2RY13	7	0.2985	0	0	0.202	0.003
ADAP2	7	0.2982	0	0	0.207	0.002
NFE2L2	7	0.2974	0	0	0.363	0.054
MOCOS	7	0.2972	0	0	0.162	0.012
GAS7	7	0.2967	0	0	0.348	0.045
AKR7A2	7	0.2951	0	0	0.37	0.056
HADHB	7	0.295	0	0	0.417	0.08
CYSTM1	7	0.2948	0	0	0.392	0.064
RNFT1	7	0.2941	0	0	0.326	0.037
DBNDD2	7	0.2933	0	0	0.31	0.027
PDCL	7	0.2931	0	0	0.351	0.043
ALCAM	7	0.2921	0	0	0.329	0.038
LPP	7	0.2918	0	0	0.408	0.08
MAP3K8	7	0.2918	0	0	0.323	0.041
CYFIP1	7	0.2916	0	0	0.253	0.008
JOSD2	7	0.2904	0	0	0.32	0.041
IFNGR1	7	0.2897	0	0	0.443	0.092
RAB30	7	0.2894	0	0	0.285	0.02
KLHDC8B	7	0.2893	0	0	0.222	0.007
REEP3	7	0.2882	0	0	0.324	0.042
ARL8B	7	0.2863	0	0	0.378	0.066
CDA	7	0.2856	0	0	0.212	0.004
NQO2	7	0.2851	0	0	0.263	0.015
NET1	7	0.2848	0	0	0.228	0.016
BATF3	7	0.2848	0	0	0.305	0.033
HCK	7	0.2838	0	0	0.255	0.01
SIRPB2	7	0.2831	0	0	0.21	0.003
ADA2	7	0.2823	0	0	0.221	0.003
SUMF1	7	0.2816	0	0	0.258	0.013
ADIPOR2	7	0.2812	0	0	0.328	0.038
PAK1	7	0.2798	0	0	0.235	0.004
SLC47A1	7	0.2797	0	0	0.212	0.004
ADAM17	7	0.2795	0	0	0.36	0.048
EHBP1L1	7	0.2791	0	0	0.434	0.085
ABCA6	7	0.279	0	0	0.196	0.003
SGMS2	7	0.2788	0	0	0.18	0.005
MGST1	7	0.2783	0	0	0.159	0.003
PAQR8	7	0.2783	0	0	0.245	0.012
PI4K2A	7	0.2776	0	0	0.268	0.016
DENND5A	7	0.2775	0	0	0.257	0.015
CORO1C	7	0.2771	0	0	0.296	0.032
SNX24	7	0.277	0	0	0.198	0.003
GSN	7	0.2758	0	0	0.354	0.064
IRF8	7	0.275	0	0	0.311	0.037
STMND1	7	0.2738	0	0	0.213	0.003
JAG1	7	0.2734	0	0	0.191	0.003
RARA	7	0.2733	0	0	0.356	0.055
SH3BP2	7	0.2732	0	0	0.335	0.04
ETS2	7	0.2731	0	0	0.374	0.065
MMP19	7	0.272	0	0	0.212	0.003
TTC39B	7	0.2714	0	0	0.332	0.048
TMBIM1	7	0.2701	0	0	0.311	0.041
GLMP	7	0.2693	0	0	0.282	0.027
EXOC5	7	0.2684	0	0	0.347	0.056
NACC2	7	0.2683	0	0	0.217	0.005
FCHO2	7	0.2682	0	0	0.237	0.016
SASH1	7	0.2676	0	0	0.206	0.004
PLTP	7	0.2672	0	0	0.19	0.011
SLC36A4	7	0.2669	0	0	0.241	0.011
VAMP3	7	0.2661	0	0	0.309	0.034
ADGRA2	7	0.2661	0	0	0.221	0.002
HIP1	7	0.2655	0	0	0.277	0.029
TGFBI	7	0.2638	0	0	0.177	0.002
PHACTR1	7	0.2634	0	0	0.251	0.018
LOC712324	7	0.2631	0	0	0.398	0.077
F11R	7	0.2618	0	0	0.222	0.005
MTHFD1L	7	0.2615	0	0	0.275	0.028
LPL	7	0.2611	0	0	0.188	0.003
GGA2	7	0.2611	0	0	0.316	0.037
LOC712661	7	0.261	0	0	0.311	0.041
STX12	7	0.2608	0	0	0.328	0.035
HSD17B4	7	0.2605	0	0	0.317	0.042
MAN1C1	7	0.2604	0	0	0.255	0.017
NUDT5	7	0.2587	0	0	0.29	0.032
RHOQ	7	0.2585	0	0	0.271	0.028
TCF4	7	0.2582	0	0	0.393	0.067
HK2	7	0.2582	0	0	0.216	0.004
SCD	7	0.257	0	0	0.158	0.003
CD151	7	0.2569	0	0	0.404	0.076
SOAT1	7	0.2554	0	0	0.29	0.031
G6PD	7	0.2546	0	0	0.292	0.031
PDLIM1	7	0.2543	0	0	0.279	0.031
TCEAL8	7	0.2541	0	0	0.319	0.046
CKS1B	7	0.2539	0	0	0.331	0.053
BLVRB	7	0.2535	0	0	0.32	0.047
ELL2	7	0.2532	0	0	0.243	0.019
PNPLA6	7	0.2529	0	0	0.378	0.073
LGALS8	7	0.2521	0	0	0.326	0.046
DHRS1	7	0.252	0	0	0.326	0.045
DCAF6	7	0.2517	0	0	0.276	0.03
INSR	7	0.2516	0	0	0.171	0.002
CCDC125	7	0.2513	0	0	0.208	0.01
IL17D	7	0.251	0	0	0.201	0.003
LONRF3	7	0.2502	0	0	0.248	0.017
NCF4	7	0.2694	1.4999e-307	6.0478e-303	0.403	0.084
CARD16	7	0.3927	8.2866e-305	3.3412e-300	0.53	0.134
EIF4EBP1	7	0.266	3.1801e-302	1.2822e-297	0.399	0.084
LAMTOR1	7	0.3719	1.9546e-300	7.8811e-296	0.483	0.116
PRELID1	7	0.3542	7.8146e-300	3.1508e-295	0.498	0.122
OAZ1	7	0.849	5.2436e-298	2.1142e-293	0.871	0.673
CHMP4B	7	0.2636	5.2953e-296	2.1351e-291	0.404	0.087
LOC106999148	7	0.6115	4.7712e-294	1.9237e-289	0.321	0.062
TRIM38	7	0.2793	5.4274e-292	2.1883e-287	0.429	0.097
LMNA	7	0.4315	7.9741e-292	3.2152e-287	0.433	0.1
ATP6V0B	7	0.4851	1.283e-288	5.1732e-284	0.554	0.152
ATP1B3	7	0.3353	2.2019e-284	8.878e-280	0.493	0.123
RTN3	7	0.5105	8.8672e-284	3.5753e-279	0.612	0.18
RAB7A	7	0.3424	5.1328e-283	2.0695e-278	0.507	0.129
DDRGK1	7	0.3023	6.8665e-283	2.7686e-278	0.439	0.103
VASP	7	0.4488	8.1453e-283	3.2842e-278	0.555	0.152
PSMA6	7	0.398	5.8784e-282	2.3702e-277	0.494	0.126
TGFBR2	7	0.348	4.7337e-280	1.9086e-275	0.535	0.141
VAPA	7	0.6549	7.0438e-278	2.8401e-273	0.62	0.203
ARL6IP1	7	0.4535	1.5478e-277	6.2407e-273	0.538	0.147
SERPINB1	7	0.297	2.3093e-272	9.3112e-268	0.443	0.107
CLTC	7	0.3479	4.4602e-270	1.7983e-265	0.533	0.143
TKT	7	0.5571	3.0473e-260	1.2287e-255	0.636	0.207
TGOLN2	7	0.3779	3.6695e-259	1.4795e-254	0.541	0.151
VDAC1	7	0.29	8.1153e-256	3.2721e-251	0.504	0.135
MPC2	7	0.5362	1.6727e-254	6.7442e-250	0.54	0.162
LAMTOR2	7	0.264	2.2301e-252	8.9917e-248	0.476	0.124
TUBA1B	7	0.7495	1.2568e-250	5.0673e-246	0.685	0.286
LDHA	7	0.5985	2.5434e-247	1.0255e-242	0.642	0.226
TRAPPC5	7	0.2665	6.2559e-247	2.5224e-242	0.47	0.124
TXN	7	0.895	2.6858e-246	1.0829e-241	0.727	0.351
KCNA3	7	0.6773	3.562e-246	1.4362e-241	0.667	0.249
BTG2	7	0.2821	3.9281e-245	1.5838e-240	0.425	0.107
ZFAND5	7	0.2545	2.0743e-244	8.3634e-240	0.439	0.112
SH3BP5	7	0.2993	1.6714e-241	6.7392e-237	0.511	0.143
MX1	7	0.6746	5.6522e-241	2.279e-236	0.429	0.118
H2AFY	7	0.3194	7.9797e-240	3.2174e-235	0.518	0.147
UBB	7	0.7072	1.7153e-236	6.9161e-232	0.871	0.673
LRPAP1	7	0.2509	3.6573e-236	1.4746e-231	0.456	0.121
TRPV2	7	0.2625	2.6794e-231	1.0803e-226	0.503	0.142
S100A6	7	0.7391	4.0467e-228	1.6316e-223	0.915	0.714
NDUFS8	7	0.2779	1.097e-223	4.4233e-219	0.516	0.15
SCP2	7	0.2917	5.3152e-222	2.1431e-217	0.505	0.147
LOC106993196	7	0.7664	4.593e-221	1.8519e-216	0.754	0.38
MTPN	7	0.3003	2.9992e-215	1.2093e-210	0.51	0.151
SEPTIN11	7	0.3699	9.118e-212	3.6764e-207	0.588	0.192
GLIPR2	7	0.5269	1.95e-209	7.8625e-205	0.646	0.242
CAPZA2	7	0.3055	1.7468e-208	7.0429e-204	0.51	0.155
CAPG	7	0.549	7.7663e-208	3.1314e-203	0.656	0.254
CALM2	7	0.6316	4.3433e-199	1.7512e-194	0.79	0.448
GRB2	7	0.3125	1.4406e-198	5.8084e-194	0.514	0.161
RAC1	7	0.5338	6.7206e-198	2.7098e-193	0.687	0.281
ATOX1	7	0.5425	7.6683e-198	3.0919e-193	0.65	0.258
LOC696748	7	0.6642	2.0575e-197	8.2957e-193	0.769	0.474
RNASEK	7	0.6194	1.1154e-196	4.4974e-192	0.694	0.316
LOC107000013	7	0.2539	2.0586e-196	8.3002e-192	0.331	0.083
FKBP1A	7	0.2726	1.3618e-195	5.4908e-191	0.533	0.169
BSG	7	0.3895	2.9187e-195	1.1768e-190	0.589	0.202
TMBIM6	7	0.4356	7.0296e-193	2.8343e-188	0.61	0.22
DNAJA1	7	0.366	7.1471e-193	2.8817e-188	0.539	0.178
TALDO1	7	0.3173	1.0696e-192	4.3126e-188	0.554	0.182
YWHAE	7	0.3398	9.1806e-192	3.7016e-187	0.601	0.207
AP1S2	7	0.4767	9.4025e-189	3.7911e-184	0.636	0.242
C4H6orf62	7	0.4153	5.5554e-187	2.2399e-182	0.648	0.243
RNASET2	7	0.3761	1.0189e-184	4.1081e-180	0.591	0.21
ATP6V1F	7	0.4926	5.4069e-183	2.18e-178	0.609	0.234
PPDPF	7	0.3608	1.659e-182	6.6892e-178	0.547	0.187
GABARAP	7	0.5734	2.3597e-177	9.5142e-173	0.731	0.372
ATP5F1B	7	0.311	3.7018e-177	1.4926e-172	0.575	0.2
VIM	7	0.5612	1.1267e-175	4.5428e-171	0.92	0.774
SQSTM1	7	0.2629	1.0949e-174	4.4147e-170	0.519	0.172
EIF4A1	7	0.2553	3.0274e-174	1.2207e-169	0.534	0.179
PFDN2	7	0.303	1.6032e-167	6.4641e-163	0.544	0.189
GPX4	7	0.5548	2.2963e-165	9.2586e-161	0.845	0.584
CD81	7	0.5559	1.1384e-162	4.5899e-158	0.712	0.37
LSM6	7	0.3068	4.9226e-161	1.9848e-156	0.545	0.196
C15H9orf16	7	0.2833	3.5077e-160	1.4143e-155	0.576	0.209
GSTP1	7	0.6205	1.1291e-158	4.5524e-154	0.763	0.467
YWHAH	7	0.3318	5.7941e-158	2.3362e-153	0.608	0.229
IFI6	7	0.8625	3.3591e-157	1.3544e-152	0.62	0.276
MYDGF	7	0.2527	7.5402e-156	3.0402e-151	0.536	0.189
SAMHD1	7	0.278	1.6515e-155	6.659e-151	0.504	0.178
ALDOA	7	0.4458	7.709e-155	3.1083e-150	0.685	0.3
CLTA	7	0.301	9.3186e-155	3.7573e-150	0.59	0.22
YBX1	7	0.5953	5.1209e-152	2.0648e-147	0.719	0.395
LAMTOR4	7	0.3011	7.0613e-152	2.8471e-147	0.61	0.235
PRDX5	7	0.3701	5.0317e-147	2.0288e-142	0.632	0.259
PABPC1	7	0.5445	2.4513e-144	9.8836e-140	0.74	0.418
ITM2B	7	0.4998	6.0232e-142	2.4285e-137	0.837	0.603
JUN	7	0.2547	2.8123e-129	1.1339e-124	0.551	0.222
GNAI2	7	0.3831	6.7276e-128	2.7126e-123	0.662	0.305
ZFP36	7	0.3082	1.8539e-121	7.475e-117	0.655	0.292
VAMP8	7	0.3352	3.3969e-117	1.3696e-112	0.616	0.278
TMSB4X	7	0.312	1.3177e-111	5.3128e-107	0.997	0.994
ANXA2	7	0.4016	2.9653e-111	1.1956e-106	0.709	0.372
ARPC5	7	0.3174	1.159e-97	4.673e-93	0.699	0.357
UQCR	7	0.34	1.1541e-96	4.6533e-92	0.719	0.393
SERF2	7	0.3661	1.4647e-90	5.9058e-86	0.836	0.652
ACTR2	7	0.2958	1.7688e-86	7.1317e-82	0.701	0.369
HSP90AA1	7	0.3494	7.1027e-86	2.8638e-81	0.88	0.687
BLOC1S1	7	0.276	2.6881e-82	1.0838e-77	0.681	0.357
TXNIP	7	0.3312	6.7394e-80	2.7173e-75	0.846	0.606
ND3	7	0.3164	2.5969e-71	1.0471e-66	0.503	0.257
TAGLN2	7	0.2744	2.6824e-64	1.0816e-59	0.727	0.431
LOC705671	7	0.2621	1.1952e-60	4.8189e-56	0.926	0.852
COX1	7	0.4767	3.7794e-55	1.5238e-50	0.749	0.673
ND4	7	0.3949	2.823e-48	1.1382e-43	0.745	0.661
ENSMMUG00000028703	7	0.258	5.4707e-37	2.2058e-32	0.841	0.68
COX2	7	0.272	6.6879e-32	2.6966e-27	0.776	0.72
ND1.1	7	0.2829	4.468e-09	0.0002	0.198	0.14
ND2.1	7	0.344	1.3413e-07	0.0054	0.2	0.153
COX2.1	8	1.1457	1.1597e-145	4.6759e-141	0.348	0.08
COX3.1	8	1.1771	2.3289e-144	9.39e-140	0.397	0.104
ND4.1	8	1.0097	7.9702e-105	3.2136e-100	0.301	0.08
RPS27	8	0.6251	2.3541e-99	9.4918e-95	0.975	0.917
RPL32	8	0.6753	8.0765e-91	3.2565e-86	0.895	0.777
COX1.1	8	0.9707	4.9878e-88	2.0111e-83	0.268	0.073
RPL23A	8	0.4229	2.599e-77	1.0479e-72	0.976	0.93
ATP6.1	8	0.8488	1.3289e-73	5.3581e-69	0.248	0.072
RPS18	8	0.2893	3.8548e-73	1.5543e-68	0.999	0.995
RPS29	8	0.3602	5.4102e-70	2.1814e-65	0.992	0.962
RPL13A	8	0.3682	1.9546e-69	7.881e-65	0.988	0.974
RPL34	8	0.3412	1.0373e-64	4.1823e-60	0.987	0.955
RPL13	8	0.271	3.0927e-64	1.247e-59	0.997	0.992
RPS15A	8	0.3356	1.1672e-60	4.7062e-56	0.991	0.966
RPS24	8	0.5684	2.7268e-60	1.0994e-55	0.883	0.791
LOC703455	8	0.3808	1.2692e-58	5.1173e-54	0.971	0.923
ND2.1	8	0.5389	6.8283e-54	2.7532e-49	0.359	0.151
TPT1	8	0.3264	1.3326e-53	5.3729e-49	0.997	0.98
RPL27A	8	0.3895	7.6716e-52	3.0932e-47	0.938	0.894
RPL36	8	0.351	1.728e-50	6.9673e-46	0.946	0.903
RPS14	8	0.2648	4.1337e-50	1.6667e-45	0.988	0.973
RPL11	8	0.3377	4.2169e-49	1.7003e-44	0.963	0.92
RPS19	8	0.2635	1.6615e-48	6.6993e-44	0.996	0.989
ND1.1	8	0.6771	7.3625e-48	2.9686e-43	0.321	0.139
RPS11	8	0.302	6.611e-47	2.6656e-42	0.976	0.951
RPL21	8	0.3497	9.9697e-47	4.0198e-42	0.951	0.931
RPS3	8	0.2947	1.6558e-40	6.6762e-36	0.952	0.92
RPL38	8	0.3155	1.6563e-40	6.6781e-36	0.944	0.915
RPL37A-1	8	0.3277	9.6795e-39	3.9028e-34	0.931	0.899
RPL15	8	0.3092	8.2901e-30	3.3426e-25	0.883	0.833
LOC712274	8	0.2663	3.1862e-27	1.2847e-22	0.939	0.892
LOC702677	8	0.6686	2.1837e-26	8.8046e-22	0.171	0.074
RPL3	8	0.2585	3.3444e-26	1.3485e-21	0.926	0.915
TOMM7	8	0.3585	1.4505e-25	5.8483e-21	0.752	0.705
RPS20	8	0.2566	1.8897e-23	7.6194e-19	0.927	0.911
RPS2	8	0.3205	8.461e-23	3.4115e-18	0.834	0.81
RPL26	8	0.3973	2.8182e-22	1.1363e-17	0.699	0.63
RPS17	8	0.3132	1.651e-20	6.6568e-16	0.785	0.744
LOC706496	8	0.5746	1.3626e-19	5.4941e-15	0.195	0.102
RPS25	8	0.3199	1.5349e-18	6.1889e-14	0.713	0.658
RPL29	8	0.4435	6.74e-16	2.7176e-11	0.434	0.333
EEF1B2	8	0.2598	5.5066e-15	2.2203e-10	0.754	0.749
RPL35	8	0.2983	2.3902e-13	9.6372e-09	0.709	0.678
RPL39	8	0.335	7.4803e-13	3.0161e-08	0.582	0.533
LOC697476	8	0.2586	9.2746e-08	0.0037	0.639	0.63
RPL36AL	8	0.3041	1.6534e-07	0.0067	0.519	0.484
CD8A	8	0.3186	2.3694e-06	0.0955	0.234	0.176
LOC106998611	8	0.3704	3.3046e-06	0.1332	0.263	0.214
LOC706774	8	0.4292	0	1	0.19	0.148
LOC704147	8	0.2558	0.0001	1	0.371	0.34
LOC704083	8	0.3045	0.0001	1	0.238	0.191
LOC699375	8	0.31	0.0078	1	0.179	0.155
CGA	9	3.3429	0	0	0.33	0.005
TNFRSF4	9	2.0904	0	0	0.473	0.019
TNFRSF18	9	1.8575	0	0	0.505	0.05
IL1RL1	9	1.6879	0	0	0.209	0.001
CTLA4	9	1.5379	0	0	0.422	0.022
FOXP3	9	1.1951	0	0	0.223	0.002
IL2RA	9	1.4293	4.4488e-304	1.7938e-299	0.311	0.022
EPHB6	9	0.9679	5.4514e-211	2.198e-206	0.167	0.009
TIGIT	9	1.7999	1.4823e-180	5.9767e-176	0.592	0.14
GIPC2	9	0.7972	2.1256e-93	8.5706e-89	0.189	0.025
MAF	9	1.1044	1.696e-81	6.8384e-77	0.396	0.107
SPOCK2	9	1.0497	1.2905e-70	5.2033e-66	0.534	0.206
CD4	9	0.9354	1.9935e-69	8.0378e-65	0.342	0.093
NDFIP2	9	0.8132	8.3545e-66	3.3685e-61	0.184	0.032
CTSL	9	0.9907	6.4121e-60	2.5854e-55	0.245	0.058
ZC2HC1A	9	0.7437	3.8302e-53	1.5444e-48	0.153	0.027
PHACTR2	9	0.8231	2.2056e-50	8.8931e-46	0.235	0.061
SRGN	9	0.9414	2.0422e-48	8.2342e-44	0.757	0.548
PTTG1	9	0.8443	2.6749e-47	1.0785e-42	0.243	0.066
IKZF2	9	0.9535	3.7476e-47	1.511e-42	0.267	0.079
ICOS	9	0.7749	1.1792e-46	4.7545e-42	0.231	0.061
BATF	9	1.0189	1.9758e-45	7.9664e-41	0.303	0.101
CD3D	9	0.6589	2.1113e-41	8.5128e-37	0.799	0.56
ARID5B	9	0.7603	2.1573e-40	8.6983e-36	0.286	0.095
TNFRSF1B	9	0.8548	1.9485e-37	7.8565e-33	0.485	0.251
NFKBIA	9	0.8785	6.5215e-33	2.6295e-28	0.391	0.183
INPP4B	9	0.6722	1.0981e-31	4.4274e-27	0.267	0.095
BIRC3	9	0.8517	1.8866e-30	7.6067e-26	0.303	0.125
IL6ST	9	0.7104	1.1735e-28	4.7317e-24	0.218	0.076
ITM2A	9	0.6884	1.2023e-28	4.8476e-24	0.35	0.157
DUSP4	9	0.6399	2.0083e-28	8.0976e-24	0.155	0.044
RGS1	9	0.7645	3.1882e-27	1.2855e-22	0.311	0.135
TNFRSF25	9	0.5898	7.3634e-26	2.9689e-21	0.245	0.094
CD2	9	0.6344	1.352e-25	5.4513e-21	0.444	0.234
IVNS1ABP	9	0.753	3.3919e-25	1.3676e-20	0.415	0.224
TSPO	9	0.5506	7.0799e-24	2.8546e-19	0.473	0.267
AHI1	9	0.6574	9.944e-24	4.0094e-19	0.262	0.109
SLA	9	0.642	5.9321e-23	2.3918e-18	0.226	0.09
LOC710951	9	0.47	6.6474e-23	2.6802e-18	0.68	0.461
ISG20	9	0.6788	1.2376e-20	4.9901e-16	0.473	0.295
CREM	9	0.6891	2.0089e-20	8.1e-16	0.226	0.097
BCL2L11	9	0.5788	9.014e-20	3.6345e-15	0.172	0.064
RGS10	9	0.4381	1.1129e-18	4.4871e-14	0.155	0.055
CCND2	9	0.6229	1.5219e-18	6.1361e-14	0.316	0.164
TRPS1	9	0.6389	4.5238e-18	1.824e-13	0.233	0.106
LOC703029	9	0.4435	3.1452e-17	1.2681e-12	0.721	0.579
SDF4	9	0.5705	5.9453e-17	2.3971e-12	0.311	0.167
PMEPA1	9	0.5667	3.2981e-16	1.3298e-11	0.243	0.118
SLC9A9	9	0.3988	5.6812e-15	2.2906e-10	0.197	0.087
IGFLR1	9	0.5568	7.5861e-15	3.0587e-10	0.267	0.141
IL2RG	9	0.4704	8.4918e-15	3.4239e-10	0.454	0.292
LAT	9	0.4649	5.4984e-14	2.217e-09	0.5	0.335
DBI	9	0.4585	1.5936e-12	6.4254e-08	0.478	0.34
PTPN7	9	0.4831	4.9519e-12	1.9966e-07	0.16	0.073
ITGB1	9	0.3798	7.7842e-12	3.1386e-07	0.493	0.34
TOB1	9	0.3843	1.0678e-11	4.3052e-07	0.163	0.074
SPAG9	9	0.4765	1.0911e-11	4.3992e-07	0.216	0.113
GMFG	9	0.2834	1.2705e-11	5.1227e-07	0.752	0.685
LOC694064	9	0.5328	2.6224e-11	1.0574e-06	0.255	0.144
PRDM1	9	0.4478	4.3332e-11	1.7472e-06	0.184	0.092
LOC114677140	9	0.5489	4.882e-11	1.9684e-06	0.451	0.324
NFKBIZ	9	0.508	5.412e-11	2.1821e-06	0.221	0.12
DMAC1	9	0.3982	5.5955e-11	2.2561e-06	0.204	0.106
VMP1	9	0.5045	1.1746e-10	4.7361e-06	0.192	0.1
SLAMF1	9	0.3944	2.1012e-10	8.4719e-06	0.177	0.088
IL27RA	9	0.362	2.9642e-10	0	0.189	0.098
LOC106993126	9	0.5614	5.7347e-10	0	0.187	0.1
FAS	9	0.3684	8.7067e-10	0	0.165	0.082
IPCEF1	9	0.3618	1.994e-09	0.0001	0.167	0.085
CORO1B	9	0.3967	2.1105e-09	0.0001	0.167	0.086
PDE4B	9	0.4015	2.1369e-09	0.0001	0.192	0.103
C11H12orf57	9	0.3181	3.3036e-09	0.0001	0.612	0.498
PSIP1	9	0.3787	3.963e-09	0.0002	0.306	0.192
RGCC	9	0.4271	4.3767e-09	0.0002	0.306	0.198
CSF1	9	0.3718	8.9402e-09	0.0004	0.163	0.084
HIVEP1	9	0.3576	1.0567e-08	0.0004	0.16	0.083
GATA3	9	0.4501	2.042e-08	0.0008	0.192	0.109
RAP1A	9	0.3911	4.2986e-08	0.0017	0.235	0.145
MT2A	9	0.7351	5.3983e-08	0.0022	0.233	0.145
COX20	9	0.3753	5.7333e-08	0.0023	0.192	0.11
CD3E	9	0.266	6.3046e-08	0.0025	0.456	0.331
HBS1L	9	0.4508	9.5047e-08	0.0038	0.25	0.16
RAB11FIP1	9	0.4684	1.0279e-07	0.0041	0.218	0.135
ZFP36L1	9	0.5271	1.229e-07	0.005	0.432	0.339
RAC2	9	0.3109	1.4022e-07	0.0057	0.57	0.476
RHOG	9	0.3875	1.6724e-07	0.0067	0.286	0.195
REXO2	9	0.3032	1.8446e-07	0.0074	0.294	0.194
NCOA3	9	0.3243	2.4396e-07	0.0098	0.374	0.27
COPRS	9	0.4068	3.3585e-07	0.0135	0.155	0.087
CLDND1	9	0.4018	3.9404e-07	0.0159	0.206	0.127
PBXIP1	9	0.3825	4.6564e-07	0.0188	0.279	0.189
SOCS1	9	0.3012	7.8201e-07	0.0315	0.267	0.177
UCP2	9	0.3349	1.0823e-06	0.0436	0.223	0.144
AHR	9	0.4188	1.6108e-06	0.0649	0.199	0.126
CD3G	9	0.3315	2.1243e-06	0.0857	0.417	0.317
CALM3	9	0.3545	2.4981e-06	0.1007	0.201	0.128
MSI2	9	0.306	2.7271e-06	0.11	0.194	0.119
IL10RB	9	0.3289	2.8687e-06	0.1157	0.313	0.227
DGKA	9	0.4106	2.9057e-06	0.1172	0.17	0.102
CHD3	9	0.2724	3.8108e-06	0.1537	0.267	0.18
MDFIC	9	0.3496	4.3281e-06	0.1745	0.187	0.116
FABP5	9	0.6092	6.3719e-06	0.2569	0.274	0.194
BCL11B	9	0.3166	8.671e-06	0.3496	0.374	0.28
PRDX6	9	0.4363	0	0.5004	0.303	0.229
MBD2	9	0.3219	0	0.5685	0.262	0.186
DAD1	9	0.3177	0	0.6364	0.274	0.197
SEM1	9	0.2528	0	0.9539	0.413	0.326
CD59	9	0.2877	0	0.9824	0.153	0.094
LOC106992647	9	0.2509	0	0.9836	0.187	0.119
LOC114679577	9	0.2848	0	1	0.214	0.141
C15H9orf16	9	0.349	0	1	0.296	0.223
VAMP5	9	0.254	0	1	0.248	0.174
CD247	9	0.285	0	1	0.274	0.197
AGFG1	9	0.316	0.0001	1	0.274	0.201
RNF19A	9	0.3762	0.0001	1	0.187	0.127
PCED1B	9	0.364	0.0001	1	0.197	0.134
TLK1	9	0.2614	0.0001	1	0.192	0.128
LOC106996415	9	0.2921	0.0001	1	0.16	0.104
RABGAP1L	9	0.3347	0.0001	1	0.231	0.163
CTSA	9	0.2808	0.0001	1	0.248	0.178
ANKRD12	9	0.29	0.0001	1	0.551	0.468
TMBIM6	9	0.2678	0.0001	1	0.306	0.235
RGS16	9	0.3614	0.0001	1	0.184	0.124
LIMS1	9	0.2586	0.0001	1	0.177	0.117
DDX24	9	0.2781	0.0001	1	0.371	0.302
LTB	9	0.3174	0.0001	1	0.614	0.549
SAMHD1	9	0.2886	0.0002	1	0.255	0.19
YPEL3	9	0.2996	0.0002	1	0.376	0.311
PRDX1	9	0.2719	0.0002	1	0.274	0.205
TAB2	9	0.263	0.0002	1	0.177	0.119
GPRIN3	9	0.3284	0.0002	1	0.235	0.177
BCL2	9	0.2743	0.0003	1	0.306	0.235
CBLB	9	0.3218	0.0003	1	0.218	0.158
FKBP5	9	0.3412	0.0004	1	0.26	0.2
NFAT5	9	0.2512	0.0005	1	0.177	0.123
LOC720132	9	0.2583	0.0007	1	0.153	0.103
COA1	9	0.3928	0.001	1	0.269	0.218
CD81	9	0.2764	0.0012	1	0.439	0.383
EPSTI1	9	0.2602	0.0013	1	0.158	0.11
PKM	9	0.3289	0.002	1	0.274	0.227
PDCD4	9	0.2736	0.0022	1	0.167	0.121
LMNA	9	0.2633	0.0024	1	0.158	0.113
PAIP2	9	0.3002	0.0025	1	0.277	0.228
FAM89B	9	0.2533	0.0027	1	0.153	0.109
SYNGR2	9	0.2936	0.0032	1	0.165	0.122
JUNB	9	0.2819	0.0039	1	0.291	0.24
RPL22L1	9	0.2744	0.0041	1	0.374	0.32
LOC696959	9	0.3329	0.0046	1	0.226	0.183
LOC114673210	10	0.7742	9.6241e-18	3.8804e-13	0.399	0.22
LOC114674534	10	0.4512	6.9977e-17	2.8215e-12	0.898	0.886
APOC1	10	0.4946	1.6584e-12	6.6866e-08	0.424	0.282
APOE	10	0.4877	2.382e-12	9.6043e-08	0.299	0.17
LOC109910387	10	0.4575	9.7473e-12	3.9301e-07	0.97	0.959
LOC693820	10	0.48	4.0533e-11	1.6343e-06	0.446	0.302
AHNAK	10	0.4966	9.587e-11	3.8655e-06	0.582	0.499
RETN	10	0.3818	5.526e-10	0	0.352	0.233
NKG7	10	0.3401	9.8266e-08	0.004	0.526	0.417
CFD	10	0.4738	1.5371e-07	0.0062	0.194	0.111
FABP4	10	0.4768	7.026e-06	0.2833	0.213	0.139
PTPRC	10	0.2637	9.1e-06	0.3669	0.737	0.779
MAMU-A	10	0.4297	0	0.8015	0.316	0.236
PTMS	10	0.4697	0	1	0.332	0.267
CAMK4	10	0.4658	0	1	0.357	0.304
LOC100430627	10	0.3747	0.0001	1	0.197	0.133
STK17B	10	0.2926	0.0014	1	0.579	0.597
LOC714576	10	0.4127	0.0016	1	0.166	0.122
LOC106995245	10	0.3715	0.0023	1	0.283	0.238
PSAP	10	0.3255	0.0099	1	0.238	0.204
JCHAIN	11	5.7023	0	0	0.908	0.019
LOC106992418	11	5.6603	0	0	0.739	0.021
LOC720839	11	5.6162	0	0	0.852	0.042
MZB1	11	2.857	0	0	0.873	0.012
TNFRSF17	11	1.9126	0	0	0.669	0.009
DERL3	11	1.8964	0	0	0.775	0.033
TXNDC5	11	1.7027	0	0	0.683	0.017
LOC106996055	11	1.6782	0	0	0.162	0.002
LOC708547	11	1.4234	0	0	0.204	0.001
CREB3L2	11	1.2091	0	0	0.627	0.03
EAF2	11	1.1821	0	0	0.599	0.031
APOD	11	1.041	0	0	0.225	0.001
RASGRP3	11	1.0205	0	0	0.43	0.011
ZP3	11	1.0186	0	0	0.331	0.004
TUBB2B	11	0.9967	0	0	0.408	0.001
LOC107000357	11	0.6929	0	0	0.352	0.005
BHLHA15	11	0.6248	0	0	0.225	0
CCR10	11	0.4538	0	0	0.183	0.001
TRAM2	11	0.5631	3.9757e-293	1.603e-288	0.282	0.007
GNG7	11	0.6181	9.8714e-274	3.9801e-269	0.303	0.009
AQP3	11	0.699	1.1539e-268	4.6526e-264	0.289	0.008
GPC1	11	0.7804	3.9803e-243	1.6049e-238	0.303	0.01
CADM1	11	0.6332	3.2857e-221	1.3248e-216	0.317	0.012
CD160	11	0.8763	2.538e-190	1.0233e-185	0.38	0.02
S100A1	11	0.9936	6.2803e-183	2.5322e-178	0.451	0.029
SLC15A2	11	0.6064	1.1265e-182	4.5419e-178	0.282	0.011
SPATS2	11	0.7835	6.977e-181	2.8131e-176	0.373	0.02
GPR155	11	0.9909	1.3042e-177	5.2584e-173	0.415	0.025
CD79A	11	1.2607	2.7704e-174	1.117e-169	0.599	0.053
SP140	11	0.7667	7.2612e-157	2.9277e-152	0.394	0.026
TNFRSF13B	11	0.8828	2.5576e-156	1.0312e-151	0.479	0.037
LOC107000924	11	0.4546	2.0728e-152	8.3575e-148	0.232	0.009
CTSH	11	1.3271	1.4177e-150	5.716e-146	0.669	0.077
MEF2C	11	1.0411	3.8425e-149	1.5493e-144	0.577	0.056
TRIB1	11	0.4954	4.2252e-142	1.7036e-137	0.268	0.013
FAM3C	11	1.0204	1.2688e-141	5.116e-137	0.514	0.048
DEPP1	11	0.5069	3.3851e-136	1.3649e-131	0.176	0.006
TLR7	11	0.3168	3.1259e-133	1.2604e-128	0.169	0.006
LOC718510	11	0.5611	1.0575e-129	4.2639e-125	0.183	0.007
ELL2	11	0.7473	2.549e-129	1.0278e-124	0.359	0.026
LOC708891	11	5.0159	2.3518e-127	9.4825e-123	0.338	0.024
S100A13	11	0.6946	1.9981e-124	8.0565e-120	0.408	0.034
FKBP11	11	1.2907	3.3265e-122	1.3412e-117	0.711	0.102
TXNDC11	11	0.7738	8.3595e-118	3.3706e-113	0.444	0.042
SH2B2	11	0.3222	1.25e-117	5.0399e-113	0.197	0.009
NUAK2	11	0.505	2.0332e-114	8.1977e-110	0.261	0.016
BIRC3	11	1.5242	1.8469e-110	7.4468e-106	0.746	0.125
DENND5B	11	0.3946	3.6573e-106	1.4746e-101	0.204	0.01
BASP1	11	0.7988	7.6648e-106	3.0905e-101	0.577	0.073
PDIA4	11	1.1452	6.4981e-105	2.62e-100	0.641	0.093
ATF5	11	0.6478	1.3429e-100	5.4146e-96	0.268	0.019
PHGDH	11	0.4547	7.7419e-99	3.1215e-94	0.204	0.011
ARID3A	11	0.3975	3.3235e-98	1.34e-93	0.246	0.016
EIF2AK3	11	0.5121	7.7815e-95	3.1375e-90	0.331	0.029
EDEM1	11	0.3833	1.6799e-94	6.7732e-90	0.225	0.014
RRBP1	11	1.1631	1.8817e-94	7.5872e-90	0.627	0.098
GMPPB	11	0.3603	2.2463e-92	9.0572e-88	0.197	0.011
FNDC3B	11	0.7908	2.6705e-91	1.0768e-86	0.415	0.046
RUFY3	11	0.7997	6.8825e-91	2.775e-86	0.415	0.047
ORMDL3	11	0.4628	9.9599e-90	4.0158e-85	0.296	0.025
LOC106996872	11	0.3386	2.3964e-87	9.6623e-83	0.211	0.013
TCF4	11	0.702	7.4671e-86	3.0107e-81	0.542	0.078
B4GALT3	11	0.5161	1.5599e-85	6.2896e-81	0.331	0.032
RELB	11	0.5075	2.1915e-85	8.8362e-81	0.317	0.029
MANEA	11	0.7467	3.4948e-85	1.4091e-80	0.38	0.042
CXHXorf21	11	0.412	8.3075e-84	3.3496e-79	0.232	0.017
SSR3	11	1.0445	1.023e-81	4.1246e-77	0.641	0.116
TBC1D9	11	0.6074	5.1902e-80	2.0927e-75	0.345	0.037
SEC14L1	11	0.451	3.3741e-79	1.3604e-74	0.345	0.037
HSH2D	11	0.6097	5.4948e-79	2.2155e-74	0.317	0.032
SEC24A	11	0.6427	1.4928e-77	6.0189e-73	0.31	0.031
TP53INP1	11	0.6186	1.1389e-76	4.5921e-72	0.289	0.027
SLC44A1	11	0.5247	5.3123e-76	2.1419e-71	0.317	0.033
SEC24D	11	0.5688	1.0428e-75	4.2045e-71	0.387	0.047
SPAG1	11	0.3711	1.8082e-75	7.2907e-71	0.211	0.015
HM13	11	0.691	1.4908e-74	6.0111e-70	0.542	0.086
KRT18	11	0.3406	2.6643e-74	1.0742e-69	0.155	0.009
CASP3	11	0.7057	4.9143e-73	1.9815e-68	0.472	0.069
RALGPS2	11	0.5899	5.9058e-72	2.3812e-67	0.338	0.038
LMAN1	11	0.7771	6.0246e-72	2.4291e-67	0.613	0.111
PRDM1	11	0.892	2.4637e-71	9.9337e-67	0.549	0.091
CRELD2	11	0.562	1.3786e-70	5.5587e-66	0.31	0.033
HSP90B1	11	1.6984	1.4323e-70	5.775e-66	0.901	0.363
UBE2J1	11	0.7024	3.3279e-68	1.3418e-63	0.507	0.083
XBP1	11	1.1338	1.5239e-67	6.1445e-63	0.711	0.163
SRPRB	11	0.5233	2.6841e-67	1.0822e-62	0.394	0.053
HERPUD1	11	1.0462	1.0428e-66	4.2045e-62	0.641	0.131
ODF3B	11	0.5599	3.9458e-66	1.5909e-61	0.31	0.036
LOC711872	11	5.5658	5.8726e-66	2.3678e-61	0.38	0.058
TPST2	11	0.5108	1.4675e-65	5.9168e-61	0.437	0.064
LOC107000925	11	0.8282	8.1886e-65	3.3016e-60	0.401	0.058
LOC714689	11	0.4375	4.7982e-64	1.9346e-59	0.268	0.028
ISG15	11	3.1688	3.0852e-61	1.2439e-56	0.577	0.138
CD74	11	1.0864	9.6487e-61	3.8904e-56	0.944	0.359
OAS1	11	0.5229	1.9772e-60	7.9719e-56	0.268	0.029
IQCB1	11	0.3167	8.1903e-60	3.3023e-55	0.176	0.013
BLNK	11	0.5036	1.0375e-59	4.1833e-55	0.246	0.026
PSAT1	11	0.3335	7.3156e-58	2.9496e-53	0.211	0.019
TNNI2	11	0.4023	1.4502e-57	5.8472e-53	0.282	0.033
RAB30	11	0.5493	2.8124e-57	1.134e-52	0.261	0.029
UTP3	11	0.5506	4.0323e-57	1.6258e-52	0.338	0.046
SEMA4A	11	0.4366	2.3872e-56	9.625e-52	0.296	0.037
SEC11C	11	0.8946	4.5319e-56	1.8273e-51	0.683	0.167
C14H11orf24	11	0.3116	1.0383e-55	4.1866e-51	0.183	0.015
DUSP5	11	0.7147	5.2229e-55	2.1059e-50	0.479	0.087
BTBD3	11	0.2787	7.3738e-53	2.9731e-48	0.197	0.019
IFI27	11	2.4328	9.8611e-53	3.976e-48	0.556	0.144
PLCG2	11	0.4803	1.0999e-52	4.4349e-48	0.345	0.051
UBA5	11	0.3754	1.1665e-52	4.7031e-48	0.317	0.043
SEL1L	11	0.7464	1.6311e-52	6.5765e-48	0.507	0.1
LYRM4	11	0.4977	4.3415e-52	1.7505e-47	0.359	0.055
SLC38A5	11	0.3963	1.2181e-51	4.9116e-47	0.387	0.062
SH3BP5	11	0.903	7.5069e-51	3.0268e-46	0.627	0.156
HERC5	11	0.5236	1.3632e-50	5.4964e-46	0.345	0.053
SPCS3	11	0.8142	1.4363e-50	5.7913e-46	0.711	0.189
PAIP1	11	0.3567	5.5323e-50	2.2306e-45	0.352	0.055
STT3A	11	0.4754	8.347e-49	3.3655e-44	0.282	0.038
PDIA6	11	0.692	9.1973e-49	3.7083e-44	0.669	0.167
MDM2	11	0.4336	3.2126e-48	1.2953e-43	0.225	0.026
LOC701504	11	5.4123	1.2503e-47	5.0411e-43	0.451	0.108
SPATS2L	11	0.4389	2.0442e-47	8.2423e-43	0.38	0.065
DNAJB11	11	0.4838	2.0862e-47	8.4116e-43	0.408	0.073
KDELR2	11	0.465	4.9762e-46	2.0064e-41	0.437	0.084
SYVN1	11	0.465	8.2374e-46	3.3213e-41	0.31	0.047
TMED3	11	0.6299	1.194e-45	4.8141e-41	0.535	0.118
TPD52	11	0.3369	1.9457e-45	7.8449e-41	0.345	0.056
CENPM	11	0.3472	2.3296e-45	9.393e-41	0.176	0.017
ARFGAP3	11	0.3667	2.8659e-45	1.1555e-40	0.352	0.059
TRAK1	11	0.3327	8.9919e-45	3.6255e-40	0.197	0.022
MANF	11	0.8559	1.2863e-44	5.1864e-40	0.655	0.182
ERGIC1	11	0.4151	6.9724e-44	2.8113e-39	0.296	0.045
SERP1	11	0.8462	7.8857e-44	3.1795e-39	0.775	0.255
TCF3	11	0.3079	3.2724e-43	1.3194e-38	0.296	0.045
VOPP1	11	0.5354	1.2229e-42	4.9307e-38	0.521	0.117
UNC93B1	11	0.3445	3.9533e-42	1.594e-37	0.324	0.054
SELENOS	11	0.7132	6.1685e-42	2.4872e-37	0.535	0.131
SHMT2	11	0.3527	6.8213e-42	2.7503e-37	0.289	0.044
REXO2	11	0.717	8.1956e-42	3.3044e-37	0.69	0.193
ARMCX3	11	0.4769	1.501e-41	6.052e-37	0.345	0.061
DAPP1	11	0.4095	2.4521e-41	9.887e-37	0.218	0.028
TRAF3	11	0.2699	3.5128e-41	1.4164e-36	0.246	0.034
USP18	11	0.342	4.1767e-41	1.6841e-36	0.225	0.029
MEF2B	11	0.3741	4.3142e-41	1.7395e-36	0.169	0.017
IFI30	11	0.3737	1.9329e-40	7.7933e-36	0.493	0.109
BTG2	11	0.7034	2.3098e-40	9.3132e-36	0.5	0.118
GLCCI1	11	0.4952	3.5493e-40	1.4311e-35	0.373	0.071
CD38	11	0.6484	7.0964e-40	2.8613e-35	0.373	0.073
RPN2	11	0.5263	4.5734e-39	1.844e-34	0.577	0.147
SEC61A1	11	0.3743	1.5172e-38	6.1174e-34	0.38	0.075
CNP	11	0.4042	2.1899e-38	8.8297e-34	0.338	0.062
MLEC	11	0.4519	2.8285e-38	1.1404e-33	0.451	0.1
SSR4	11	1.0165	2.8251e-37	1.1391e-32	0.873	0.507
TMBIM6	11	0.8051	3.416e-37	1.3773e-32	0.697	0.234
CMTM7	11	0.5171	3.6935e-37	1.4892e-32	0.31	0.055
PPP3CC	11	0.294	5.7537e-37	2.3199e-32	0.38	0.076
NARS2	11	0.2672	3.5602e-36	1.4355e-31	0.197	0.026
CLPTM1L	11	0.3109	3.562e-36	1.4362e-31	0.38	0.077
NCF1	11	0.3475	4.0079e-36	1.616e-31	0.38	0.078
TENT5C	11	0.6623	4.3174e-36	1.7408e-31	0.683	0.207
NFE2L1	11	0.5314	9.0188e-36	3.6364e-31	0.366	0.075
SLAMF7	11	0.3321	9.1919e-36	3.7062e-31	0.38	0.077
PABPC4	11	0.5806	6.805e-35	2.7438e-30	0.43	0.101
CLIC4	11	0.3064	4.3142e-34	1.7395e-29	0.282	0.05
KDELR1	11	0.374	4.815e-34	1.9414e-29	0.472	0.114
C11H12orf45	11	0.5691	6.0025e-34	2.4202e-29	0.542	0.148
NET1	11	0.2811	6.3645e-34	2.5662e-29	0.183	0.024
MBNL2	11	0.3885	6.593e-34	2.6583e-29	0.232	0.036
HIP1	11	0.3138	7.4652e-34	3.01e-29	0.239	0.038
FBH1	11	0.3494	2.0347e-33	8.2037e-29	0.246	0.04
FAM214A	11	0.3388	3.1234e-33	1.2593e-28	0.324	0.064
SELENOK	11	0.5769	3.7212e-33	1.5004e-28	0.641	0.194
SEC61B	11	0.8242	1.1552e-32	4.6576e-28	0.845	0.411
IFI6	11	2.1573	1.3325e-32	5.3727e-28	0.648	0.288
KIAA0040	11	0.514	2.781e-32	1.1213e-27	0.606	0.174
GRN	11	0.4966	2.81e-32	1.133e-27	0.458	0.115
LARP1B	11	0.3375	5.2452e-32	2.1149e-27	0.239	0.04
LOC697280	11	0.4097	2.9453e-31	1.1876e-26	0.507	0.134
IL6R	11	0.3492	3.159e-31	1.2737e-26	0.218	0.035
ST6GALNAC4	11	0.3753	3.9914e-31	1.6094e-26	0.317	0.065
GARS	11	0.3464	5.5101e-31	2.2217e-26	0.31	0.062
CALR	11	0.8161	6.7881e-31	2.7369e-26	0.796	0.322
TMEM263	11	0.2722	9.58e-31	3.8626e-26	0.183	0.026
LAT2	11	0.2912	1.2706e-30	5.1229e-26	0.43	0.104
SAR1A	11	0.376	1.3796e-30	5.5626e-26	0.338	0.073
CD59	11	0.4082	1.5012e-30	6.0528e-26	0.394	0.093
SLC7A5	11	0.2724	2.3285e-30	9.3884e-26	0.239	0.041
SLC43A2	11	0.3474	6.5762e-30	2.6515e-25	0.176	0.025
IFI44	11	0.4056	1.0012e-29	4.0366e-25	0.317	0.066
NT5C3A	11	0.6282	1.2921e-29	5.2096e-25	0.415	0.109
LOC716637	11	0.5925	1.378e-29	5.5561e-25	0.479	0.133
SPCS2	11	0.671	1.5092e-29	6.0853e-25	0.697	0.239
MAGT1	11	0.2862	1.5685e-29	6.3244e-25	0.338	0.074
GNPTAB	11	0.3733	1.9594e-29	7.9002e-25	0.387	0.093
PRKCD	11	0.2583	5.0531e-29	2.0374e-24	0.19	0.029
ARF4	11	0.3279	5.7658e-29	2.3248e-24	0.423	0.106
TMED9	11	0.4284	6.6727e-29	2.6904e-24	0.472	0.127
DNAJC3	11	0.2896	6.8789e-29	2.7736e-24	0.338	0.075
RNASE6	11	0.4424	1.6181e-28	6.5241e-24	0.317	0.07
MTHFD2	11	0.3182	2.1445e-28	8.6468e-24	0.373	0.089
DDOST	11	0.414	2.321e-28	9.3582e-24	0.606	0.187
LOC106999632	11	0.2794	3.2315e-28	1.3029e-23	0.176	0.026
EIF4EBP1	11	0.3615	3.6562e-28	1.4742e-23	0.387	0.095
PLD3	11	0.3145	5.8144e-28	2.3444e-23	0.437	0.113
RPN1	11	0.3171	6.1098e-28	2.4635e-23	0.486	0.134
SAR1B	11	0.2648	7.6566e-28	3.0872e-23	0.331	0.074
MAGED2	11	0.2852	2.0107e-27	8.1072e-23	0.268	0.053
ICAM2	11	0.3469	2.2936e-27	9.2479e-23	0.486	0.134
MAMU-E	11	0.3817	8.9943e-27	3.6265e-22	0.528	0.157
KAT2A	11	0.2657	1.1735e-26	4.7314e-22	0.232	0.043
OGT	11	0.4603	1.2458e-26	5.023e-22	0.514	0.152
CDKN1A	11	0.2635	1.6512e-26	6.6575e-22	0.162	0.023
SLC39A7	11	0.2736	1.7135e-26	6.9088e-22	0.254	0.05
IFNAR1	11	0.2682	1.8095e-26	7.2958e-22	0.359	0.087
SRP72	11	0.2921	2.0928e-26	8.4383e-22	0.338	0.08
ERGIC2	11	0.3346	3.2454e-26	1.3085e-21	0.458	0.127
SYK	11	0.3606	3.723e-26	1.5011e-21	0.225	0.042
TMED4	11	0.3265	3.7566e-26	1.5146e-21	0.373	0.093
SUB1	11	0.8827	5.0838e-26	2.0498e-21	0.803	0.463
MAMU-DRB5	11	0.3518	6.0799e-26	2.4514e-21	0.458	0.127
C7H15orf39	11	0.3447	8.1417e-26	3.2827e-21	0.218	0.04
PELI1	11	0.3197	1.3284e-25	5.3561e-21	0.296	0.066
BTLA	11	0.3013	4.3458e-25	1.7522e-20	0.169	0.026
ADA	11	0.2633	6.8241e-25	2.7515e-20	0.317	0.074
SAMD9L	11	0.454	1.0756e-24	4.3368e-20	0.345	0.088
REPIN1	11	0.2647	1.4864e-24	5.9933e-20	0.176	0.029
ERLEC1	11	0.4069	3.2924e-24	1.3275e-19	0.479	0.145
TRABD	11	0.3161	3.6632e-24	1.477e-19	0.423	0.119
DERL2	11	0.274	4.9226e-24	1.9848e-19	0.317	0.076
OS9	11	0.4018	6.5418e-24	2.6377e-19	0.479	0.146
EPRS	11	0.3835	6.5608e-24	2.6453e-19	0.415	0.117
ZMYND8	11	0.2761	8.5704e-24	3.4556e-19	0.338	0.085
TRAM1	11	0.3751	8.9337e-24	3.6021e-19	0.732	0.268
UPF3A	11	0.2767	1.4324e-23	5.7754e-19	0.296	0.07
HSPA5	11	0.6538	1.508e-23	6.0801e-19	0.789	0.34
OSTC	11	0.2686	1.6563e-23	6.6782e-19	0.359	0.094
RPL22L1	11	0.7002	1.9268e-23	7.7688e-19	0.711	0.319
CNPY2	11	0.3355	2.6867e-23	1.0833e-18	0.387	0.107
OAS2	11	0.4627	2.0394e-22	8.223e-18	0.394	0.116
BST2	11	0.5496	3.2173e-22	1.2972e-17	0.732	0.313
ERGIC3	11	0.4007	5.2706e-22	2.1251e-17	0.437	0.135
ND1.1	11	0.4715	8.0866e-22	3.2605e-17	0.451	0.142
FKBP2	11	0.3909	1.3091e-21	5.2784e-17	0.634	0.231
NAPA	11	0.3379	2.2376e-21	9.0221e-17	0.373	0.106
LOC696748	11	0.6599	5.617e-21	2.2648e-16	0.866	0.484
LOC106993196	11	0.7568	7.395e-21	2.9817e-16	0.817	0.393
ENSA	11	0.2838	7.7578e-21	3.1279e-16	0.465	0.146
RAPGEF2	11	0.3123	1.29e-20	5.2013e-16	0.239	0.054
SRP54	11	0.2546	2.2299e-20	8.991e-16	0.338	0.093
ANKRD28	11	0.316	3.6005e-20	1.4517e-15	0.31	0.082
PDE7A	11	0.3541	5.5889e-20	2.2534e-15	0.324	0.088
HEXA	11	0.2616	6.8144e-20	2.7476e-15	0.211	0.046
ITPR2	11	0.4819	9.71e-20	3.9151e-15	0.345	0.101
SELENOT	11	0.3856	1.3768e-19	5.5513e-15	0.514	0.181
PPIB	11	0.6202	3.1838e-19	1.2837e-14	0.796	0.427
SFT2D1	11	0.3156	4.0571e-19	1.6358e-14	0.437	0.142
IFIT1	11	0.3298	4.0637e-19	1.6385e-14	0.232	0.055
MAN1B1	11	0.3483	6.2105e-19	2.5041e-14	0.232	0.055
PHPT1	11	0.2701	7.0838e-19	2.8562e-14	0.556	0.198
HIPK2	11	0.3636	7.7014e-19	3.1052e-14	0.254	0.063
JARID2	11	0.2501	8.4923e-19	3.4241e-14	0.296	0.08
IFIT3	11	0.3783	9.3804e-19	3.7822e-14	0.345	0.103
LOC114675357	11	0.3838	1.4613e-18	5.8918e-14	0.599	0.229
SEC61G	11	0.5992	1.7976e-18	7.248e-14	0.746	0.371
TOP1	11	0.333	2.231e-18	8.9955e-14	0.585	0.221
ZNF445	11	0.2724	4.0301e-18	1.625e-13	0.19	0.041
MAMU-A	11	0.9616	4.814e-18	1.941e-13	0.521	0.236
STAT1	11	0.3601	5.3317e-18	2.1497e-13	0.437	0.149
YWHAE	11	0.3167	6.0434e-18	2.4367e-13	0.585	0.222
IRAK1	11	0.2573	2.9099e-17	1.1733e-12	0.155	0.03
PSMA6	11	0.293	3.0045e-17	1.2114e-12	0.415	0.139
MXD4	11	0.2613	3.2969e-17	1.3293e-12	0.451	0.154
LOC716161	11	0.2772	3.7111e-17	1.4963e-12	0.352	0.11
ND2.1	11	0.3144	3.909e-17	1.5761e-12	0.444	0.154
HSPD1	11	0.3326	2.502e-16	1.0088e-11	0.507	0.191
TAF10	11	0.2935	2.5944e-16	1.0461e-11	0.423	0.147
LOC696005	11	0.3025	4.2601e-16	1.7177e-11	0.289	0.085
MCL1	11	0.2801	5.5388e-16	2.2332e-11	0.648	0.265
STX4	11	0.4292	9.796e-16	3.9497e-11	0.254	0.073
MYDGF	11	0.2551	1.3139e-15	5.2977e-11	0.528	0.201
SPCS1	11	0.5663	2.5099e-15	1.012e-10	0.627	0.302
SP100	11	0.4063	2.5224e-15	1.017e-10	0.669	0.31
LOC114673210	11	1.0231	3.158e-15	1.2733e-10	0.493	0.221
RAB24	11	0.2518	3.5424e-15	1.4283e-10	0.225	0.061
RAPGEF1	11	0.2707	4.0984e-15	1.6525e-10	0.317	0.102
SEL1L3	11	0.273	6.2464e-15	2.5185e-10	0.155	0.034
LOC114677006	11	0.2922	6.9175e-15	2.7891e-10	0.289	0.089
LGALS3BP	11	0.2769	8.3694e-15	3.3745e-10	0.268	0.08
TAP1	11	0.2865	1.3104e-14	5.2836e-10	0.408	0.148
CHCHD10	11	0.2554	1.6969e-14	6.8418e-10	0.507	0.198
MX1	11	0.4193	2.216e-14	8.9349e-10	0.359	0.13
PARP14	11	0.2938	2.9218e-14	1.178e-09	0.352	0.122
NCOA3	11	0.4761	3.0781e-14	1.2411e-09	0.606	0.27
ISG20	11	0.6819	1.7601e-13	7.0965e-09	0.57	0.296
DST	11	0.3213	3.0923e-13	1.2468e-08	0.275	0.089
PSME2	11	0.3512	3.7215e-13	1.5005e-08	0.556	0.241
NDUFA13	11	0.295	6.4268e-13	2.5913e-08	0.662	0.303
ATF4	11	0.3521	7.675e-13	3.0945e-08	0.704	0.347
ITGB7	11	0.2826	6.5332e-12	2.6342e-07	0.275	0.094
SARS	11	0.258	4.3275e-11	1.7448e-06	0.458	0.197
NUCKS1	11	0.3327	5.6249e-11	2.268e-06	0.563	0.27
PLAC8	11	0.6648	8.2133e-11	3.3116e-06	0.359	0.156
TXN	11	0.3309	3.2064e-09	0.0001	0.669	0.364
SSR2	11	0.2848	3.6141e-09	0.0001	0.69	0.368
APOL2	11	0.2601	4.4455e-09	0.0002	0.387	0.172
PSMB9	11	0.3067	4.9002e-09	0.0002	0.725	0.399
NABP1	11	0.2598	5.0083e-09	0.0002	0.183	0.06
RABAC1	11	0.2514	5.4249e-09	0.0002	0.697	0.371
LOC701976	11	1.9896	3.1947e-08	0.0013	0.204	0.438
LOC100429752	11	0.428	7.0445e-08	0.0028	0.169	0.059
MAMU-AG	11	0.289	0.0013	1	0.866	0.796
COX1.1	12	2.6193	9.064e-295	3.6546e-290	0.991	0.075
ATP6.1	12	2.2449	3.519e-282	1.4189e-277	0.981	0.073
ND4.1	12	2.614	2.1041e-275	8.4839e-271	1	0.082
COX2.1	12	2.6656	2.1382e-268	8.6214e-264	1	0.083
ND3.1	12	1.8127	2.3163e-256	9.3394e-252	0.71	0.041
COX3.1	12	2.768	7.6987e-219	3.1041e-214	1	0.107
MS4A1	12	2.1226	4.5409e-211	1.8309e-206	0.907	0.083
TCF4	12	1.9844	4.8306e-170	1.9477e-165	0.785	0.077
ND1.1	12	2.345	4.7387e-157	1.9106e-152	0.963	0.14
BANK1	12	1.5792	1.9578e-153	7.8939e-149	0.626	0.053
LOC711872	12	1.1223	3.5417e-144	1.428e-139	0.636	0.057
ND6.1	12	0.7794	9.9751e-141	4.022e-136	0.262	0.01
CD19	12	1.2262	8.9276e-129	3.5996e-124	0.458	0.033
ND2.1	12	1.9402	1.3536e-127	5.4576e-123	0.944	0.153
BASP1	12	1.6465	1.1643e-122	4.6944e-118	0.664	0.074
CD79B	12	1.6363	4.0438e-122	1.6305e-117	0.654	0.071
ND4L.1	12	0.7875	3.2553e-117	1.3126e-112	0.271	0.013
TNFRSF13B	12	1.3141	1.2456e-112	5.0223e-108	0.458	0.038
CD1C	12	1.205	2.4778e-103	9.9905e-99	0.355	0.025
CBFA2T3	12	1.1739	3.3678e-102	1.3579e-97	0.336	0.023
MAMU-DQB1	12	1.4296	1.4774e-98	5.9569e-94	0.776	0.119
POU2F2	12	1.4228	2.3913e-95	9.6419e-91	0.495	0.051
PAX5	12	0.9573	2.0486e-88	8.2599e-84	0.299	0.021
MAMU-DRB1	12	1.6671	2.4767e-88	9.9862e-84	0.916	0.204
MAMU-DQA1	12	1.2229	6.2655e-88	2.5263e-83	0.598	0.077
MAMU-DRA	12	1.8603	3.6222e-86	1.4605e-81	0.972	0.262
BLK	12	0.9688	3.8958e-82	1.5708e-77	0.364	0.032
SWAP70	12	1.201	4.5183e-82	1.8218e-77	0.477	0.054
LOC693992	12	1.1707	3.85e-80	1.5523e-75	0.467	0.053
AKAP2	12	0.9647	5.227e-80	2.1075e-75	0.308	0.024
MEF2C	12	1.2206	4.6656e-75	1.8812e-70	0.467	0.057
PKIG	12	1.0331	1.0971e-72	4.4234e-68	0.28	0.022
WDFY4	12	0.8528	2.4467e-72	9.8652e-68	0.29	0.024
[truncated: 394 more rows]
